# Supplementary material for: Non-native ants are breaking down biogeographic boundaries and homogenizing community assemblages
Source: Nat Commun. 2024 Mar 13;15:2266. doi: 10.1038/s41467-024-46359-9 (PMC10937723; doi:10.1038/s41467-024-46359-9)
Supplement: Supplementary file 4 — Source data [file 41467_2024_46359_MOESM4_ESM.xlsx]

## Sheet: Figure 2a
WKT	NAME_BEN	Cluster	geometry
MULTIPOLYGON (((49.8469846984699 -17.0870441019224,49.8469846984699 -16.9164926291341,49.95499549955 -16.8027916472752,49.95499549955 -16.9164926291341,49.8469846984699 -17.0870441019224)),((48.2988298829883 -13.1927854732549,48.3348334833483 -13.391762191508,48.1908190819082 -13.391762191508,48.1908190819082 -13.2496359641844,48.2988298829883 -13.1927854732549)),((49.3069306930693 -12.0131377864…	BEN20244	1	ISLANDS
MULTIPOLYGON (((34.977497749775 -11.5725464817655,34.6174617461746 -11.5725464817655,34.6174617461746 -11.7715232000186,34.3654365436544 -12.1268387683277,34.4374437443744 -12.5247922048339,34.5454545454546 -12.766406791284,34.5454545454546 -13.0648718686637,34.5814581458146 -13.1075097368607,34.5814581458146 -13.391762191508,34.6534653465347 -13.4912505506346,34.9054905490549 -13.5196757960993,3…	BEN20249	1	MAINLANDS
MULTIPOLYGON (((39.9099909990999 -16.3053498516425,39.9099909990999 -16.4190508335014,39.8019801980198 -16.3195624743748,39.9099909990999 -16.3053498516425)),((32.8892889288929 -26.8511159190559,32.6732673267327 -26.8653285417883,32.1332133213321 -26.8511159190559,32.1332133213321 -26.4958003507469,32.0612061206121 -26.382099368888,32.0972097209721 -26.0125711778465,31.953195319532 -25.9557206869…	BEN20289	1	MAINLANDS
MULTIPOLYGON (((30.7650765076508 -8.20415489419545,30.8370837083708 -8.38891898971617,31.017101710171 -8.58789570796925,31.3771377137714 -8.58789570796925,31.5571557155716 -8.68738406709579,31.5571557155716 -8.81529767168706,31.7371737173717 -8.91478603081361,31.953195319532 -8.92899865354597,31.953195319532 -9.05691225813724,32.0612061206121 -9.04269963540487,32.2412241224122 -9.12797537179905,3…	BEN20517	1	MAINLANDS
MULTIPOLYGON (((30.4050405040504 -15.623143960489,30.4050405040504 -16.0068847742628,30.9450945094509 -15.9926721515305,31.017101710171 -16.0495226424599,31.1251125112511 -15.9926721515305,31.2691269126913 -16.0068847742628,31.4131413141314 -16.1632236243188,31.7371737173717 -16.2058614925159,31.9171917191719 -16.3622003425719,31.9171917191719 -16.4332634562337,32.2772277227723 -16.4474760789661,…	BEN20519	1	MAINLANDS
MULTIPOLYGON (((39.98199819982 15.8862406371602,40.0900090009001 15.8578153916954,40.1260126012601 15.6730512961747,40.2340234023402 15.7014765416394,40.4140414041404 15.64462605071,40.4140414041404 15.5735629370482,39.94599459946 15.6162008052453,40.0540054005401 15.6730512961747,39.9099909990999 15.7441144098365,40.01800180018 15.8151775234983,39.98199819982 15.8862406371602)),((43.114311431143…	BEN20122	1	MAINLANDS
MULTIPOLYGON (((42.3942394239424 12.4467859359283,41.962196219622 11.8214305357043,41.8181818181818 11.7361547993101,41.7461746174617 11.5087528355923,41.8181818181818 11.2813508718745,41.8181818181818 11.0397362854243,41.7821782178218 10.9686731717625,41.998199819982 10.9402479262978,42.1062106210621 10.9970984172272,42.3942394239424 11.0113110399596,42.6102610261026 11.0965867763538,42.75427542…	BEN20125	1	MAINLANDS
MULTIPOLYGON (((41.5661566156616 -1.66634843730838,41.4221422142214 -1.39630860539348,41.3141314131413 -1.29682024626694,41.1701170117012 -1.06941828254913,40.990099009901 -0.870441564296044,40.990099009901 2.83905296885075,41.2781278127813 3.12330542349802,41.3501350135014 3.1659432916951,41.8901890189019 3.97606278743981,41.9261926192619 4.06133852383398,42.1422142214221 4.20346475115762,42.574…	BEN20424	1	MAINLANDS
MULTIPOLYGON (((33.9333933393339 -0.998355168887308,30.7650765076508 -0.998355168887308,30.6570657065707 -1.06941828254913,30.4770477047705 -1.05520565981676,30.3690369036904 -1.05520565981676,30.2970297029703 -1.21154450987276,30.1890189018902 -1.26839500080221,30.1530153015302 -1.36788335992875,29.9009900990099 -1.46737171905529,29.8289828982898 -1.3110328689993,29.6129612961296 -1.382095982661…	BEN20481	1	MAINLANDS
MULTIPOLYGON (((41.1701170117012 -2.09272711927927,40.990099009901 -2.14957761020873,41.0981098109811 -2.05008925108218,41.1701170117012 -2.09272711927927)),((41.8901890189019 3.97606278743981,41.3501350135014 3.1659432916951,41.2781278127813 3.12330542349802,40.990099009901 2.83905296885075,40.990099009901 -0.870441564296044,41.1701170117012 -1.06941828254913,41.3141314131413 -1.29682024626694,4…	BEN20218	1	MAINLANDS
MULTIPOLYGON (((30.5850585058506 -2.40540481939126,30.5130513051305 -2.46225531032072,30.4410441044105 -2.63280678310907,30.4770477047705 -2.94548448322107,30.5850585058506 -2.88863399229162,30.6570657065707 -2.9739097286858,30.8370837083708 -2.9739097286858,30.8370837083708 -3.25816218333306,30.6570657065707 -3.31501267426251,30.6570657065707 -3.42871365612142,30.4770477047705 -3.49977676978323,…	BEN20059	1	MAINLANDS
MULTIPOLYGON (((43.2583258325833 11.4661149673952,42.9342934293429 11.0113110399596,42.7902790279028 10.9970984172272,42.7542754275428 11.0823741536214,42.6102610261026 11.0965867763538,42.3942394239424 11.0113110399596,42.1062106210621 10.9970984172272,41.998199819982 10.9402479262978,41.7821782178218 10.9686731717625,41.8181818181818 11.0397362854243,41.8181818181818 11.2813508718745,41.7461746…	BEN20111	1	MAINLANDS
MULTIPOLYGON (((30.4770477047705 -1.05520565981676,30.5490549054906 -1.32524549173166,30.6930693069307 -1.38209598266111,30.8370837083708 -1.65213581457602,30.8010801080108 -1.93638826922328,30.8730873087309 -2.05008925108218,30.8370837083708 -2.36276695119417,30.6930693069307 -2.34855432846182,30.5850585058506 -2.40540481939126,30.4410441044105 -2.32012908299708,30.2250225022502 -2.3485543284618…	BEN20388	1	MAINLANDS
MULTIPOLYGON (((33.9333933393339 -0.998355168887308,34.005400540054 -0.998355168887308,34.5094509450945 -1.26839500080221,35.6615661566157 -1.93638826922328,35.949594959496 -2.07851449654692,36.6696669666967 -2.49068055578545,37.5337533753375 -2.94548448322107,37.6777677767777 -3.04497284234761,37.7137713771377 -3.31501267426251,37.6057605760576 -3.38607578792433,37.6057605760576 -3.4997767697832…	BEN20458	1	MAINLANDS
MULTIPOLYGON (((39.7659765976598 -5.4042682159199,39.7659765976598 -5.43269346138462,39.7299729972997 -5.44690608411699,39.6939693969397 -5.44690608411699,39.6939693969397 -5.43269346138462,39.6579657965797 -5.43269346138462,39.6579657965797 -5.34741772499044,39.6939693969397 -5.34741772499044,39.6939693969397 -5.31899247952572,39.6579657965797 -5.30477985679336,39.6579657965797 -5.29056723406099…	BEN20613	1	ISLANDS
MULTIPOLYGON (((51.1791179117912 -10.1939220767263,51.1431143114312 -10.1939220767263,51.1431143114312 -10.1797094539939,51.1791179117912 -10.1512842085292,51.1791179117912 -10.1939220767263)),((47.7587758775878 -10.0944337175997,47.7587758775878 -10.1086463403321,47.7227722772277 -10.1086463403321,47.7227722772277 -10.0944337175997,47.7587758775878 -10.0944337175997)),((47.6507650765077 -9.75333…	BEN20410	1	ISLANDS
MULTIPOLYGON (((45.2745274527453 -12.7948320367488,45.2745274527453 -12.766406791284,45.3105310531053 -12.7948320367488,45.2745274527453 -12.7948320367488)),((45.0945094509451 -12.9369582640724,45.0585058505851 -12.9085330186077,45.0585058505851 -12.8943203958753,45.0945094509451 -12.8943203958753,45.0945094509451 -12.9369582640724)),((45.1305130513051 -12.7237689230869,45.1665166516652 -12.72376…	BEN20090	1	ISLANDS
MULTIPOLYGON (((42.7542754275428 -17.0728314791901,42.7182718271827 -17.0728314791901,42.7182718271827 -17.0444062337253,42.7542754275428 -17.0444062337253,42.7542754275428 -17.0728314791901)))	BEN20580	1	ISLANDS
MULTIPOLYGON (((12.7272727272727 -5.9443478797497,12.8352835283528 -5.84485952062316,12.9072907290729 -5.85907214335552,12.7272727272727 -5.9443478797497)),((27.4527452745275 4.99937162416995,27.5607560756076 4.89988326504341,27.7047704770477 4.87145801957869,27.7767776777678 4.78618228318451,27.7767776777678 4.60141818766379,28.028802880288 4.5587803194667,28.0648064806481 4.43086671487543,28.17…	BEN20107	1	MAINLANDS
MULTIPOLYGON (((15.4995499549955 7.5292184705306,15.4635463546355 7.40130486593933,15.2115211521152 7.23075339315097,15.2115211521152 7.08862716582734,15.0675067506751 6.86122520210953,15.0675067506751 6.77594946571535,14.9234923492349 6.69067372932117,14.7434743474348 6.25008242461792,14.5274527452745 6.16480668822374,14.4194419441944 6.07953095182956,14.4914491449145 5.9089794790412,14.63546354…	BEN20064	1	MAINLANDS
MULTIPOLYGON (((23.996399639964 -10.8761279678797,24.032403240324 -10.9614037042739,24.032403240324 -11.3025066498506,24.0684068406841 -11.4019950089772,23.996399639964 -11.5441212363008,23.996399639964 -12.0699882773982,23.960396039604 -12.1694766365248,24.032403240324 -12.254752372919,24.032403240324 -12.3968786002426,23.9243924392439 -12.5674300730309,23.8883888388839 -12.8516825276782,24.0324…	BEN20014	1	MAINLANDS
POLYGON ((22.8802880288029 10.9260353035654,22.988298829883 10.7270585853123,23.3123312331233 10.4570187533974,23.4203420342034 10.3006799033414,23.5283528352835 10.0590653168913,23.6723672367237 9.86008859863816,23.7083708370837 9.66111188038509,23.6363636363637 9.57583614399091,23.6363636363637 9.26315844387891,23.4563456345635 9.13524483928764,23.4563456345635 8.97890598923164,23.6003600360036…	BEN20073	1	MAINLANDS
MULTIPOLYGON (((23.996399639964 19.4962468111804,23.996399639964 15.7014765416394,23.6003600360036 15.7583270325689,23.3123312331233 15.6872639189071,23.1323132313231 15.7156891643718,22.9162916291629 15.5451376915834,22.988298829883 15.4314367097245,22.988298829883 15.2040347460067,22.7362736273627 14.9766327822889,22.6642664266427 14.8771444231624,22.7002700270027 14.6923803276417,22.3762376237…	BEN20076	1	MAINLANDS
MULTIPOLYGON (((18.6318631863186 3.47862099180709,18.6318631863186 3.15173066896274,18.5238523852385 3.00960444163911,18.3438343834383 2.59743838240058,18.2358235823583 2.54058789147113,18.2358235823583 2.42688690961222,18.0918091809181 2.27054805955623,18.0918091809181 1.9294451139795,18.0558055805581 1.75889364119115,18.0918091809181 1.55991692293806,17.983798379838 1.34672758195261,17.94779477…	BEN20091	1	MAINLANDS
MULTIPOLYGON (((9.81098109810981 1.0056246363759,9.8829882988299 0.94877414544645,9.99099909991 1.0056246363759,11.3591359135914 1.0056246363759,11.3591359135914 2.15684707769731,11.3231323132313 2.15684707769731,11.3591359135914 2.31318592775331,12.2232223222322 2.28476068228859,12.3312331233123 2.32739855048568,12.6192619261926 2.24212281409149,12.8712871287129 2.22791019135914,13.2673267326733…	BEN20138	1	MAINLANDS
MULTIPOLYGON (((11.3231323132313 2.15684707769731,11.3591359135914 2.15684707769731,11.3591359135914 1.0056246363759,9.99099909991 1.0056246363759,9.8829882988299 0.94877414544645,9.81098109810981 1.0056246363759,9.81098109810981 1.07668775003771,9.37893789378938 1.1193256182348,9.37893789378938 1.23302660009371,9.45094509450945 1.40357807288207,9.63096309630964 1.55991692293806,9.59495949594961 …	BEN20121	1	MAINLANDS
MULTIPOLYGON (((6.6786678667867 0.408694481616642,6.71467146714673 0.394481858884284,6.71467146714673 0.351843990687193,6.75067506750676 0.337631367954828,6.75067506750676 0.209717763363564,6.71467146714673 0.209717763363564,6.71467146714673 0.181292517898832,6.6786678667867 0.167079895166474,6.6786678667867 0.138654649701742,6.64266426642664 0.124442026969383,6.64266426642664 0.110229404237018,6…	BEN20540	1	ISLANDS
MULTIPOLYGON (((8.62286228622864 36.93513490379,8.65886588658867 36.8356465446635,8.40684068406841 36.7503708082693,8.47884788478848 36.6793076946075,8.19081908190819 36.5371814672839,8.19081908190819 36.4803309763544,8.37083708370838 36.4661183536221,8.33483348334835 36.1250154080453,8.26282628262828 35.9686765579893,8.26282628262828 35.7554872170039,8.33483348334835 35.6986367260744,8.370837083…	BEN20009	2	MAINLANDS
POLYGON ((-8.65886588658864 27.2989766912478,-8.65886588658864 26.0056280226027,-10.3150315031503 26.0056280226027,-12.007200720072 26.0056280226027,-12.007200720072 23.4615685535097,-12.3672367236724 23.3194423261861,-12.6192619261926 23.2483792125243,-13.015301530153 23.0351898715388,-13.1593159315931 22.7509374168916,-13.0873087308731 22.5661733213709,-13.051305130513 22.3245587349207,-13.0513…			MAINLANDS
MULTIPOLYGON (((-5.38253825382537 35.9118260670599,-5.34653465346534 35.8407629533981,-5.27452745274528 35.5991483669479,-4.91449144914492 35.3148959123006,-4.69846984698469 35.2011949304417,-4.3024302430243 35.1443444395123,-3.90639063906391 35.2722580441035,-3.83438343834382 35.1869823077094,-3.69036903690369 35.3006832895683,-3.61836183618362 35.2438327986388,-3.2943294329433 35.1869823077094,…	BEN20288	2	MAINLANDS
MULTIPOLYGON (((36.8856885688569 21.9976684120763,36.8856885688569 21.6281402210349,36.993699369937 21.4149508800494,37.2457245724572 21.1733362935993,37.3177317731773 21.0169974435433,37.2097209720972 21.0312100662756,37.2457245724572 21.1306984254022,37.1017101710171 21.2301867845287,37.1017101710171 21.0169974435433,37.1737173717372 20.9032964616844,37.1737173717372 20.6616818752342,37.2457245…	BEN20442	1	MAINLANDS
MULTIPOLYGON (((10.8550855085509 33.879421016332,11.0711071107111 33.7941452799378,10.8550855085509 33.6520190526141,10.8550855085509 33.723082166276,10.7110711071107 33.723082166276,10.7110711071107 33.8936336390643,10.8550855085509 33.879421016332)),((11.2511251125113 34.8174541166679,11.2871287128713 34.7321783802737,11.1431143114312 34.6895405120767,11.2511251125113 34.8174541166679)),((11.53…	BEN20476	2	MAINLANDS
MULTIPOLYGON (((34.2214221422142 31.3353615472389,34.4014401440144 30.8521323743386,34.5094509450945 30.6389430333532,34.5454545454546 30.4115410696353,34.6174617461746 30.3262653332412,34.7614761476148 30.0135876331292,34.8694869486949 29.5161458374965,34.9054905490549 29.4877205920317,34.7974797479748 29.4166574783699,34.6894689468947 28.9760661736667,34.6174617461746 28.8481525690754,34.617461…	BEN20117	1	MAINLANDS
MULTIPOLYGON (((25.1485148514851 31.6480392473509,25.040504050405 31.5059130200273,24.8604860486049 31.3922120381684,24.8964896489649 30.9942586016622,25.004500450045 30.8379197516062,24.9324932493249 30.4826041832971,24.7164716471647 30.240989596847,24.7164716471647 30.1130759922557,24.8244824482448 29.9567371421997,24.8244824482448 29.7435478012143,24.8964896489649 29.6724846875524,24.896489648…	BEN20236	2	MAINLANDS
MULTIPOLYGON (((8.91089108910893 37.5036398130846,8.91089108910893 37.5320650585493,8.94689468946896 37.5320650585493,8.94689468946896 37.5178524358169,8.91089108910893 37.5036398130846)))	BEN20556	2	ISLANDS
MULTIPOLYGON (((28.6768676867687 -28.5992685151366,28.7128712871287 -28.6987568742632,28.8928892889289 -28.7840326106573,28.9288928892889 -28.8693083470515,29.3249324932493 -29.082497688037,29.4329432943294 -29.2672617835577,29.4329432943294 -29.4378132563461,29.2889288928893 -29.4946637472755,29.2889288928893 -29.6367899745991,29.1449144914492 -29.707853088261,29.1449144914492 -29.8926171837817,…	BEN20233	1	MAINLANDS
MULTIPOLYGON (((25.2565256525653 -17.7976752385406,25.2565256525653 -17.9966519567937,25.4005400540054 -18.1103529386526,25.5085508550855 -18.2951170341733,25.5085508550855 -18.4088180160322,25.7605760576058 -18.6077947342853,25.7965796579658 -18.7783462070737,25.976597659766 -18.948897679862,25.976597659766 -19.1478743981151,26.0486048604861 -19.2047248890446,26.1566156615661 -19.5316152118889,2…	BEN20050	1	MAINLANDS
MULTIPOLYGON (((23.4923492349235 -17.6271237657522,24.2124212421242 -17.4849975384286,24.3924392439244 -17.4707849156962,24.8604860486049 -17.5134227838933,25.040504050405 -17.5844858975552,25.2565256525653 -17.7976752385406,24.8244824482448 -17.8261004840053,24.6444644464447 -17.9398014658642,24.5724572457246 -18.0535024477231,24.3564356435644 -17.9398014658642,24.1404140414041 -18.0819276931879…	BEN20292	1	MAINLANDS
MULTIPOLYGON (((37.8577857785779 -46.9619770853499,37.6057605760576 -46.9619770853499,37.6417641764176 -46.8340634807586,37.7857785778578 -46.8340634807586,37.8577857785779 -46.9619770853499)),((31.3051305130513 -22.4025650038263,31.5571557155716 -23.1984718768386,31.5211521152115 -23.4116612178241,31.7011701170117 -23.6106379360771,31.7731773177318 -23.8522525225273,31.8811881188119 -23.92331563…	BEN20426	1	MAINLANDS
MULTIPOLYGON (((31.953195319532 -25.9557206869171,32.0972097209721 -26.0125711778465,32.0612061206121 -26.382099368888,32.1332133213321 -26.4958003507469,32.1332133213321 -26.8511159190559,32.025202520252 -26.8226906735912,31.953195319532 -27.0358800145767,31.989198919892 -27.3201324692239,31.5211521152115 -27.3201324692239,31.1611161116112 -27.206431487365,30.981098109811 -27.0358800145767,30.98…	BEN20449	1	MAINLANDS
MULTIPOLYGON (((4.23042304230424 19.1551438656037,4.23042304230424 17.876007819691,4.26642664266427 17.8475825742263,4.26642664266427 16.9948252102845,4.19441944194421 16.8384863602285,4.19441944194421 16.3836824327929,4.05040504050405 16.2841940736663,3.97839783978398 16.0994299781456,4.01440144014401 15.9857289962867,3.90639063906391 15.8862406371602,3.90639063906391 15.7299017871042,3.72637263…	BEN20252	1	MAINLANDS
MULTIPOLYGON (((-0.162016201620162 11.1392246445509,0.018001800180031 11.0965867763538,-0.018001800180002 10.8123343217065,-0.090009000900096 10.6559954716505,0.054005400540063 10.5991449807211,0.162016201620162 10.4143808852003,0.306030603060321 10.400168262468,0.378037803780387 10.3006799033414,0.342034203420354 10.2154041669472,0.342034203420354 9.64689925765271,0.270027002700289 9.67532450311…	BEN20145	1	MAINLANDS
MULTIPOLYGON (((-11.3591359135914 12.4041480677312,-11.4311431143114 12.3899354449988,-11.4671467146715 12.1198956130839,-11.2511251125112 11.9919820084926,-10.9270927092709 12.2193839722105,-10.7830783078308 12.1056829903515,-10.7470747074707 11.9209188948308,-10.6390639063906 11.8924936493661,-10.5310531053105 12.0204072539574,-10.5310531053105 12.1056829903515,-10.2070207020702 12.205171349478…	BEN20163	1	MAINLANDS
MULTIPOLYGON (((-16.0756075607561 11.1818625127479,-16.0756075607561 11.0255236626919,-16.2556255625562 11.1107993990861,-16.0756075607561 11.1818625127479)),((-15.6795679567957 11.3097761173392,-15.6435643564356 11.224500380945,-15.7875787578758 11.1676498900156,-15.6795679567957 11.3097761173392)),((-15.9315931593159 11.5798159492541,-15.8955895589559 11.4519023446628,-16.0756075607561 11.45190…	BEN20164	1	MAINLANDS
MULTIPOLYGON (((-5.52655265526553 10.4285935079327,-5.41854185418541 10.2864672806091,-5.13051305130512 10.3006799033414,-5.05850585058505 10.0732779396236,-4.95049504950495 10.0022148259618,-4.91449144914492 9.8885138441029,-4.77047704770476 9.81745073044107,-4.80648064806479 9.74638761677927,-4.69846984698469 9.67532450311744,-4.5184518451845 9.74638761677927,-4.5184518451845 9.64689925765271,-…	BEN20197	1	MAINLANDS
MULTIPOLYGON (((-16.3276327632763 19.8089245112924,-16.4356435643564 19.6099477930393,-16.4356435643564 19.8089245112924,-16.3276327632763 19.8089245112924)),((-4.80648064806479 25.0107444313373,-6.57065706570657 25.0107444313373,-6.4986498649865 24.2290501810574,-6.42664266426641 23.8737346127483,-6.35463546354634 23.2625918352567,-6.35463546354634 23.0636151170036,-6.28262826282628 22.665661680…	BEN20264	1	MAINLANDS
MULTIPOLYGON (((-12.2592259225923 14.7634434413035,-12.1512151215121 14.706592950374,-12.2232223222322 14.550254100318,-12.1872187218722 14.3654900047973,-12.007200720072 14.2660016456707,-11.971197119712 14.08123755015,-12.007200720072 13.9391113228264,-11.9351935193519 13.8111977182351,-12.0792079207921 13.6690714909115,-12.007200720072 13.5553705090526,-11.8631863186318 13.4700947726584,-11.89…	BEN20407	1	MAINLANDS
MULTIPOLYGON (((-12.5112511251125 7.38709224320697,-12.6192619261926 7.47236797960115,-12.9432943294329 7.55764371599533,-12.9072907290729 7.60028158419242,-12.6192619261926 7.64291945238951,-12.5112511251125 7.60028158419242,-12.5112511251125 7.38709224320697)),((-10.2790279027903 8.4956768163313,-10.3150315031503 8.15457387075458,-10.5310531053105 8.11193600255749,-10.6030603060306 8.0266602661…	BEN20418	1	MAINLANDS
MULTIPOLYGON (((0.918091809180936 10.9970984172272,0.882088208820875 10.7981216989741,0.810081008100809 10.7270585853123,0.774077407740776 10.3717430170032,1.35013501350136 9.98800220322943,1.35013501350136 9.47634778486437,1.49414941494149 9.20630795294947,1.60216021602162 9.13524483928764,1.63816381638165 9.00733123469637,1.63816381638165 7.00335142943316,1.60216021602162 6.90386307030662,1.602…	BEN20467	1	MAINLANDS
MULTIPOLYGON (((3.61836183618362 11.693516931113,3.51035103510353 11.5656033265217,3.47434743474349 11.4234770991981,3.72637263726372 11.1250120218185,3.76237623762376 11.0113110399596,3.76237623762376 10.755483830777,3.87038703870388 10.5849323579887,3.79837983798382 10.400168262468,3.65436543654366 10.4285935079327,3.58235823582359 10.2722546578767,3.69036903690369 10.1727662987502,3.6183618361…	BEN20043	1	MAINLANDS
POLYGON ((-8.47884788478848 7.55764371599533,-8.40684068406841 7.50079322506587,-8.40684068406841 7.31602912954515,-8.29882988298829 7.18811552495388,-8.33483348334832 6.77594946571535,-8.58685868586858 6.49169701106809,-8.40684068406841 6.449059142871,-8.40684068406841 6.34957078374446,-8.15481548154816 6.26429504735028,-7.9027902790279 6.26429504735028,-7.83078307830783 6.20744455642083,-7.8667…	BEN20235	1	MAINLANDS
MULTIPOLYGON (((14.995499549955 23.0067646260741,15.1035103510351 22.495110207709,15.1395139513951 22.1966451303294,15.2115211521152 21.9976684120763,15.2115211521152 21.4860139937113,15.2835283528353 21.4433761255142,15.5715571557156 21.0312100662756,15.5715571557156 20.7469576116284,15.7515751575158 20.6190440070371,16.003600360036 20.3490041751222,15.7515751575158 19.9368381158837,15.679567956…	BEN20315	1	MAINLANDS
MULTIPOLYGON (((13.6273627362736 13.7117093591086,13.9153915391539 13.3137559226024,14.0594059405941 13.0863539588846,14.1674167416742 12.631550031449,14.2034203420342 12.3472975768017,14.4554455445545 12.3472975768017,14.6354635463546 12.1198956130839,14.6354635463546 11.849855781169,14.5634563456346 11.693516931113,14.6354635463546 11.6508790629159,14.6354635463546 11.5087528355923,14.383438343…	BEN20316	1	MAINLANDS
MULTIPOLYGON (((0.234023402340227 14.9197822913595,0.234023402340227 14.706592950374,0.162016201620162 14.5218288548533,0.41404140414042 14.2233637774737,0.378037803780387 14.0385996819529,0.558055805580551 13.7969850955028,0.594059405940612 13.6974967363762,0.774077407740776 13.6832841136439,1.02610261026103 13.5269452635879,1.02610261026103 13.455882149926,1.27812781278129 13.3421811680671,1.09…	BEN20058	1	MAINLANDS
MULTIPOLYGON (((-16.7596759675968 13.0579287134199,-16.7956795679568 13.0721413361522,-16.8316831683168 13.3706064135319,-16.7236723672367 13.4700947726584,-16.5796579657966 13.4700947726584,-16.5796579657966 13.2995432998701,-16.3636363636363 13.2711180544053,-16.2196219621962 13.3137559226024,-16.1836183618362 13.413244281729,-15.967596759676 13.413244281729,-15.6075607560756 13.455882149926,-1…	BEN20139	1	MAINLANDS
MULTIPOLYGON (((-24.6804680468047 14.8771444231624,-24.6804680468047 14.8202939322329,-24.7524752475248 14.8202939322329,-24.7524752475248 14.8771444231624,-24.7164716471647 14.8771444231624,-24.7164716471647 14.8913570458947,-24.6804680468047 14.8771444231624)),((-24.3564356435643 15.0334832732184,-24.3204320432043 15.019270650486,-24.3204320432043 14.9908454050213,-24.2844284428443 14.990845405…	BEN20066	1	ISLANDS
MULTIPOLYGON (((-12.6552655265527 -37.2973936273429,-12.6912691269127 -37.2831810046105,-12.6192619261926 -37.2973936273429,-12.6552655265527 -37.2973936273429)),((-12.2952295229523 -37.0557790408927,-12.2592259225923 -37.0557790408927,-12.2232223222322 -37.0557790408927,-12.2232223222322 -37.0842042863574,-12.1872187218722 -37.0984169090898,-12.1872187218722 -37.1268421545545,-12.2232223222322 -…			ISLANDS
MULTIPOLYGON (((40.3780378037804 -22.3599271356292,40.3420342034204 -22.3741397583615,40.3420342034204 -22.3599271356292,40.3780378037804 -22.3599271356292)),((40.3420342034204 -22.3315018901645,40.3420342034204 -22.3172892674321,40.3780378037804 -22.3172892674321,40.3420342034204 -22.3315018901645)))			ISLANDS
MULTIPOLYGON (((72.4572457245725 -7.42246064391547,72.4572457245725 -7.4508858893802,72.4212421242124 -7.4508858893802,72.4212421242124 -7.42246064391547,72.4572457245725 -7.42246064391547)),((72.4932493249325 -7.37982277571838,72.4932493249325 -7.39403539845075,72.4572457245725 -7.40824802118311,72.4572457245725 -7.37982277571838,72.4932493249325 -7.37982277571838)),((72.4932493249325 -7.3798227…			ISLANDS
MULTIPOLYGON (((55.4995499549955 -20.8818143714634,55.5715571557156 -20.8818143714634,55.6795679567957 -20.9102396169281,55.6795679567957 -20.9386648623929,55.7155715571557 -20.9528774851252,55.7155715571557 -21.0097279760547,55.7515751575158 -21.023940598787,55.7515751575158 -21.0807910897165,55.7875787578758 -21.0807910897165,55.7875787578758 -21.1234289579136,55.8595859585959 -21.1234289579136…	BEN20578	1	ISLANDS
MULTIPOLYGON (((-26.3366336633663 -58.3889257621699,-26.2286228622862 -58.4884141212964,-26.4446444644464 -58.4599888758317,-26.3366336633663 -58.3889257621699)),((-37.6777677767777 -54.011437960602,-37.4257425742574 -53.9972253378696,-37.4257425742574 -54.0682884515315,-36.957695769577 -54.0682884515315,-36.5256525652565 -54.1819894333904,-36.6696669666967 -54.2956904152493,-36.4896489648965 -54…			ISLANDS
MULTIPOLYGON (((69.1809180918092 -49.5628870453723,69.1449144914492 -49.5628870453723,69.1449144914492 -49.6339501590341,69.1089108910891 -49.6197375363018,69.1089108910891 -49.54867442264,69.0729072907291 -49.54867442264,69.0729072907291 -49.6197375363018,69.1089108910891 -49.6339501590341,69.1089108910891 -49.6765880272312,69.0729072907291 -49.6765880272312,69.0729072907291 -49.6908006499636,69…			ISLANDS
MULTIPOLYGON (((80.2340234023403 42.1938053147644,80.2340234023403 42.0516790874408,79.8379837983799 42.0090412192437,79.8019801980198 41.8953402373848,79.2619261926193 41.7958518782583,79.2259225922592 41.7390013873288,78.6498649864986 41.5400246690757,78.6498649864986 41.4831741781463,78.3618361836184 41.3694731962874,78.3618361836184 41.2841974598932,78.2538253825383 41.198921723499,78.1098109…	BEN20224	2	MAINLANDS
MULTIPOLYGON (((70.981098109811 42.2506558056939,71.0531053105311 42.3075062966233,71.2691269126913 42.2080179374968,71.2331233123312 42.136954823835,70.8370837083708 42.0232538419761,70.8370837083708 41.9237654828495,70.6930693069307 41.9095528601172,70.5130513051305 41.7390013873288,70.1890189018902 41.5968751600052,70.5130513051305 41.4121110644844,70.7290729072907 41.4547489326815,70.80108010…	BEN20488	2	MAINLANDS
MULTIPOLYGON (((87.3627362736274 49.0869273399606,87.1827182718272 49.1153525854253,86.8586858685869 49.1011399626929,86.7146714671467 48.9590137353693,86.8226822682269 48.8168875080457,86.6066606660666 48.5326350533984,86.3186318631863 48.4899971852013,86.2466246624663 48.4331466942719,85.8505850585059 48.4331466942719,85.7425742574258 48.3905088260748,85.5265526552656 47.9357048986392,85.634563…	BEN20216	2	MAINLANDS
MULTIPOLYGON (((70.981098109811 40.2466760004307,70.981098109811 40.1756128867689,70.6570657065707 40.104549773107,70.5850585058506 39.948210923051,70.5490549054906 40.0476992821776,70.2610261026103 40.1471876413041,69.97299729973 40.2040381322336,69.5049504950495 40.0619119049099,69.5049504950495 39.9197856775863,69.3249324932493 40.0050614139805,69.2529252925293 39.7350215820656,69.324932493249…	BEN20455	2	MAINLANDS
MULTIPOLYGON (((66.5526552655266 37.3757262084933,66.2646264626463 37.3330883402962,66.1206120612061 37.4325766994227,65.8325832583258 37.5036398130846,65.6525652565257 37.5036398130846,65.6525652565257 37.3473009630286,65.5085508550855 37.2335999811697,65.040504050405 37.2335999811697,64.7884788478848 37.1198989993108,64.7884788478848 36.8924970355929,64.6084608460846 36.6508824491428,64.6444644…	BEN20478	2	MAINLANDS
MULTIPOLYGON (((111.053105310531 39.3939186364889,111.197119711971 39.28021765463,111.161116111611 39.0954535591092,110.981098109811 38.9959651999827,110.981098109811 38.7827758589972,110.909090909091 38.7117127453354,110.873087308731 38.4558855361529,110.513051305131 38.2000583269704,110.513051305131 37.9584437405202,110.801080108011 37.6741912858729,110.801080108011 37.560490304014,110.62106210…	BEN20411	3	MAINLANDS
MULTIPOLYGON (((119.297929792979 35.0448560803857,118.865886588659 35.0448560803857,118.757875787579 34.7179657575414,118.469846984699 34.6895405120767,118.397839783978 34.4337133028941,118.181818181818 34.391075434697,118.073807380738 34.6469026438796,117.785778577858 34.6611152666119,117.785778577858 34.5189890392883,117.605760576058 34.4763511710912,117.425742574257 34.4905637938236,117.353735…	BEN20412	3	MAINLANDS
MULTIPOLYGON (((113.717371737174 36.3524173717631,113.681368136814 36.2813542581013,113.681368136814 35.9828891807217,113.573357335734 35.8123377079333,113.573357335734 35.6133609896803,113.429342934293 35.485447385089,112.817281728173 35.2438327986388,112.601260126013 35.3148959123006,112.565256525653 35.2296201759065,112.025202520252 35.2438327986388,112.025202520252 35.0448560803857,111.881188…			MAINLANDS
MULTIPOLYGON (((134.167416741674 34.3626501892323,134.419441944194 34.2063113391763,134.599459945995 34.234736584641,134.599459945995 33.9789093754585,134.707470747075 33.9362715072614,134.635463546355 33.8367831481349,134.743474347435 33.8225705254025,134.311431143114 33.56674331622,134.203420342034 33.2398529933756,133.879387938794 33.4956802025582,133.663366336634 33.5241054480229,133.26732673…	BEN20415	3	ISLANDS
MULTIPOLYGON (((105.868586858686 32.8418995568694,106.084608460846 32.8703248023342,106.048604860486 32.6997733295458,106.192619261926 32.5860723476869,106.624662466247 32.6713480840811,106.696669666967 32.7281985750105,107.092709270927 32.6997733295458,107.056705670567 32.5150092340251,107.236723672367 32.4297334976309,107.416741674167 32.5292218567575,107.416741674167 32.4013082521662,107.66876…	BEN20416	3	MAINLANDS
MULTIPOLYGON (((121.422142214221 39.4791943728831,121.422142214221 39.3654933910241,121.314131413141 39.3797060137565,121.422142214221 39.4791943728831)),((125.706570657066 40.8578187779223,125.562556255626 40.7156925505987,125.454545454545 40.7156925505987,125.418541854185 40.6162041914721,125.274527452745 40.6446294369368,125.022502250225 40.4740779641485,124.878487848785 40.4740779641485,124.7…	BEN20234	3	MAINLANDS
MULTIPOLYGON (((116.705670567057 49.8401963447758,116.129612961296 48.9590137353693,115.985598559856 48.6889739034544,115.805580558056 48.518422430666,115.841584158416 48.2483825987511,115.553555355536 48.1488942396246,115.589558955896 47.9214922759068,115.913591359136 47.7083029349213,116.309630963096 47.8788544077097,116.525652565257 47.850429162245,116.885688568857 47.8930670304421,117.3897389…	BEN20283	2	MAINLANDS
MULTIPOLYGON (((131.287128712871 43.4871539834095,131.287128712871 43.2881772651564,131.179117911791 43.1886889060298,131.035103510351 42.8617985831855,130.639063906391 42.8333733377208,130.42304230423 42.7480976013266,130.603060306031 42.6486092422,130.603060306031 42.4212072784822,130.531053105311 42.605971374003,130.31503150315 42.6343966194677,130.24302430243 42.7054597331295,130.24302430243 …	BEN20207	3	MAINLANDS
MULTIPOLYGON (((93.8793879387939 39.28021765463,94.0954095409541 39.3086429000947,94.6354635463546 39.2944302773623,94.6714671467147 39.2233671637005,94.995499549955 39.1380914273063,95.2835283528353 39.1807292955034,95.5355535553555 39.0812409363769,95.7515751575158 38.8822642181238,96.1116111611161 38.7543506135325,96.3996399639964 38.7827758589972,96.7596759675968 38.9533273317856,97.011701170…	BEN20366	2	MAINLANDS
MULTIPOLYGON (((126.390639063906 36.579819335481,126.354635463546 36.4092678626926,126.318631863186 36.579819335481,126.390639063906 36.579819335481)),((126.318631863186 34.5332016620207,126.354635463546 34.4052880574294,126.138613861386 34.3484375664999,126.102610261026 34.4337133028941,126.318631863186 34.5332016620207)),((127.794779477948 34.5758395302178,127.722772277228 34.6042647756825,127.…	BEN20431	3	MAINLANDS
MULTIPOLYGON (((132.259225922592 33.9504841299938,132.367236723672 33.8509957708672,132.187218721872 33.879421016332,132.259225922592 33.9504841299938)),((132.511251125112 34.2489492073734,132.439243924392 34.1210356027821,132.403240324032 34.2631618301058,132.511251125112 34.2489492073734)),((134.383438343834 35.5991483669479,134.455445544554 35.3575337804977,134.527452745275 35.2580454213712,13…	BEN20084	3	ISLANDS
MULTIPOLYGON (((116.885688568857 39.6923837138685,116.921692169217 39.8345099411921,116.777677767777 39.8771478093892,116.741674167417 40.0192740367129,116.993699369937 40.0334866594452,117.245724572457 40.0903371503747,117.137713771377 39.9197856775863,117.281728172817 39.8487225639245,117.173717371737 39.8202973184598,117.173717371737 39.6213206002067,116.885688568857 39.6923837138685)),((119.2…	BEN20173	3	MAINLANDS
MULTIPOLYGON (((105.292529252925 27.7253553732187,105.220522052205 27.5263786549656,105.184518451845 27.384252427642,105.040504050405 27.4126776731067,104.896489648965 27.3131893139802,104.464446444644 27.3274019367125,104.392439243924 27.4411029185714,104.248424842484 27.384252427642,104.212421242124 27.2705514457831,103.924392439244 27.384252427642,103.600360036004 27.0999999729947,103.74437443…	BEN20515	3	MAINLANDS
MULTIPOLYGON (((121.206120612061 28.208584546119,121.278127812781 28.0806709415278,121.134113411341 28.052245696063,121.206120612061 28.208584546119)),((122.106210621062 29.7861856694114,122.178217821782 29.6724846875524,122.034203420342 29.7151225557495,122.106210621062 29.7861856694114)),((122.106210621062 30.1557138604528,122.286228622862 30.0704381240586,122.322232223222 29.9851623876644,121.…	BEN20518	3	MAINLANDS
MULTIPOLYGON (((117.353735373537 40.260888623163,117.317731773177 40.104549773107,117.245724572457 40.0903371503747,116.993699369937 40.0334866594452,116.741674167417 40.0192740367129,116.777677767777 39.8771478093892,116.921692169217 39.8345099411921,116.885688568857 39.6923837138685,116.777677767777 39.6071079774743,116.597659765977 39.6213206002067,116.309630963096 39.4507691274183,116.2016201…	BEN20040	3	MAINLANDS
MULTIPOLYGON (((117.137713771377 23.4757811762421,117.137713771377 23.4047180625803,116.957695769577 23.4189306853127,117.137713771377 23.4757811762421)),((110.40504050405 21.0880605572051,110.549054905491 21.0738479344727,110.549054905491 20.9885721980785,110.26102610261 20.9743595753462,110.26102610261 21.0596353117404,110.40504050405 21.0880605572051)),((110.47704770477 21.201761539064,110.621…	BEN20157	3	MAINLANDS
MULTIPOLYGON (((111.953195319532 24.7264919766901,111.917191719172 24.5985783720988,112.025202520252 24.5417278811693,111.953195319532 24.4564521447752,112.025202520252 24.3427511629163,111.845184518452 24.214837558325,111.917191719172 23.9874355946072,111.809180918092 23.9305851036777,111.809180918092 23.8453093672835,111.629162916292 23.8310967445512,111.629162916292 23.6747578944952,111.449144…	BEN20158	3	MAINLANDS
MULTIPOLYGON (((109.252925292529 28.5070496234987,109.252925292529 28.3080729052456,109.360936093609 28.2654350370485,109.288928892889 28.1090961869925,109.324932493249 27.7822058641481,109.432943294329 27.7111427504863,109.432943294329 27.5690165231627,109.288928892889 27.4411029185714,109.108910891089 27.4268902958391,109.036903690369 27.2705514457831,108.784878487849 27.0857873502623,108.89288…	BEN20165	3	MAINLANDS
MULTIPOLYGON (((110.657065706571 20.107389588672,110.729072907291 20.0079012295455,110.945094509451 19.9936886068131,110.981098109811 19.6810109067011,110.873087308731 19.5246720566451,110.801080108011 19.6099477930393,110.729072907291 19.4251836975186,110.621062106211 19.3114827156597,110.585058505851 19.0556555064771,110.513051305131 19.0272302610124,110.513051305131 18.8993166564212,110.405040…	BEN20168	3	ISLANDS
MULTIPOLYGON (((140.792079207921 36.8356465446635,140.684068406841 36.5656067127486,140.612061206121 36.5087562218191,140.576057605761 36.0965901625806,140.864086408641 35.6986367260744,140.684068406841 35.6844241033421,140.46804680468 35.5422978760184,140.39603960396 35.4285968941595,140.43204320432 35.2296201759065,140.3600360036 35.1301318167799,140.14401440144 35.1017065713152,140.0 35.016430…	BEN20214	3	ISLANDS
MULTIPOLYGON (((134.923492349235 34.3200123210352,134.959495949595 34.2631618301058,134.743474347435 34.1778860937116,134.671467146715 34.234736584641,134.779477947795 34.4337133028941,135.031503150315 34.5900521529501,134.923492349235 34.4479259256265,134.923492349235 34.3200123210352)),((135.463546354635 35.5422978760184,135.499549954996 35.3717464032301,135.679567956796 35.329108535033,135.895…	BEN20221	3	ISLANDS
MULTIPOLYGON (((130.45904590459 32.5150092340251,130.38703870387 32.3728830067014,130.24302430243 32.4013082521662,130.27902790279 32.4865839885604,130.45904590459 32.5150092340251)),((130.17101710171 32.5434344794898,130.20702070207 32.316032515772,129.99099909991 32.1881189111807,129.99099909991 32.4439461203633,130.17101710171 32.5434344794898)),((128.802880288029 32.7566238204753,128.91089108…	BEN20225	3	ISLANDS
MULTIPOLYGON (((121.422142214221 53.3080762914724,121.638163816382 53.2228005550783,121.782178217822 53.094886950487,121.782178217822 52.9811859686281,121.530153015302 52.782209250375,121.170117011701 52.5974451548543,121.206120612061 52.5548072866572,121.638163816382 52.4126810593336,121.818181818182 52.2705548320099,122.034203420342 52.2847674547423,122.178217821782 52.4979567957277,122.5382538…	BEN20298	2	MAINLANDS
MULTIPOLYGON (((121.314131413141 31.4917003972949,121.674167416742 31.3211489245066,121.854185418542 30.9942586016622,121.890189018902 30.866344997071,121.638163816382 30.8521323743386,121.386138613861 30.7668566379444,121.278127812781 30.6815809015502,121.134113411341 30.8237071288739,120.990099009901 30.8094945061415,120.990099009901 30.9942586016622,120.918091809181 30.9942586016622,120.846084…	BEN20413	3	MAINLANDS
MULTIPOLYGON (((138.451845184518 38.0437194769144,138.595859585959 38.0437194769144,138.523852385239 37.9158058723231,138.379837983798 37.8163175131966,138.343834383438 37.9868689859849,138.235823582358 37.9726563632525,138.235823582358 38.0863573451115,138.523852385239 38.3279719315616,138.451845184518 38.0437194769144)),((140.792079207921 36.8356465446635,140.612061206121 36.8782844128606,140.4…	BEN20468	3	ISLANDS
MULTIPOLYGON (((119.62196219622 31.1363848289859,119.58595859586 30.8379197516062,119.405940594059 30.6815809015502,119.261926192619 30.6105177878884,119.369936993699 30.3831158241706,119.261926192619 30.3120527105088,118.865886588659 30.3262653332412,118.901890189019 29.9709497649321,118.721872187219 29.8288235376085,118.721872187219 29.7151225557495,118.325832583258 29.4450827238346,118.1818181…	BEN20016	3	MAINLANDS
MULTIPOLYGON (((119.290729072907 25.5053437024236,119.117911791179 25.4371231133082,119.153915391539 25.3234221314493,119.297929792979 25.3234221314493,119.297929792979 25.1812959041257,119.117911791179 25.1386580359286,118.973897389739 25.2097211495904,118.865886588659 25.0391696768021,119.009900990099 24.9396813176755,118.613861386139 24.8544055812813,118.613861386139 24.7691298448872,118.72187…	BEN20137	3	MAINLANDS
MULTIPOLYGON (((137.623762376238 36.9635601492548,137.731773177318 36.7503708082693,137.839783978398 36.9067096583253,137.983798379838 36.9067096583253,138.019801980198 36.8072212991988,138.235823582358 36.8498591673959,138.343834383438 36.9635601492548,138.559855985599 36.9919853947195,138.667866786679 36.8498591673959,138.667866786679 36.7219455628046,138.415841584158 36.622457203678,138.379837…	BEN20082	3	ISLANDS
MULTIPOLYGON (((107.560756075608 37.7736796449995,107.380738073807 37.6173407949435,107.272727272727 37.4752145676198,107.308730873087 37.1056863765784,107.236723672367 37.091473753846,106.912691269127 37.1056863765784,106.732673267327 37.2051747357049,106.624662466247 37.1625368675078,106.660666066607 36.8356465446635,106.624662466247 36.7219455628046,106.480648064806 36.6935203173399,106.444644…			MAINLANDS
MULTIPOLYGON (((139.56795679568 42.2222305602291,139.495949594959 42.0658917101732,139.423942394239 42.2080179374968,139.56795679568 42.2222305602291)),((141.260126012601 45.0931803521665,141.116111611161 45.2068813340254,141.332133213321 45.1784560885607,141.260126012601 45.0931803521665)),((145.184518451845 43.6150675880007,145.364536453645 43.2455393969593,145.508550855086 43.2313267742269,145…	BEN20178	3	ISLANDS
MULTIPOLYGON (((114.221422142214 22.2819208667236,114.149414941494 22.1966451303294,114.113411341134 22.2819208667236,114.221422142214 22.2819208667236)),((114.005400540054 22.296133489456,114.005400540054 22.1966451303294,113.825382538254 22.2534956212589,114.005400540054 22.296133489456)),((114.221422142214 22.5519606986385,114.149414941494 22.4382597167796,114.401440144014 22.4240470940472,114…	BEN20180	3	MAINLANDS
MULTIPOLYGON (((130.639063906391 48.8737379989751,130.531053105311 48.6605486579897,130.603060306031 48.4899971852013,130.747074707471 48.4899971852013,130.819081908191 48.2625952214835,130.675067506751 48.1488942396246,130.675067506751 48.049405880498,130.891089108911 47.9214922759068,130.927092709271 47.7225155576537,131.107110711071 47.6798776894566,131.431143114311 47.7509408031184,131.539153…	BEN20174	2	MAINLANDS
MULTIPOLYGON (((115.445544554455 36.1534406535101,115.409540954095 35.9686765579893,115.337533753375 35.954463935257,115.373537353735 35.7839124624686,115.517551755176 35.8834008215952,115.841584158416 35.9828891807217,116.093609360936 36.110802785313,116.057605760576 35.9686765579893,115.949594959496 35.9828891807217,115.661566156616 35.7412745942715,115.409540954095 35.6559988578774,115.3375337…	BEN20175	3	MAINLANDS
MULTIPOLYGON (((115.373537353735 31.4206372836331,115.373537353735 31.3495741699713,115.589558955896 31.1648100744506,115.625562556256 31.22166056538,115.769576957696 31.1363848289859,115.877587758776 31.1505974517182,115.913591359136 31.0368964698593,116.057605760576 30.9942586016622,115.769576957696 30.7668566379444,115.769576957696 30.6531556560855,115.913591359136 30.553667296959,115.91359135…	BEN20182	3	MAINLANDS
MULTIPOLYGON (((119.9099909991 32.0744179293218,119.80198019802 32.1170557975189,119.78397839784 32.159693665716,119.80198019802 32.2023315339131,119.767138004123 32.1995807037068,119.7299729973 32.2876072703073,119.83798379838 32.2733946475749,119.9099909991 32.0744179293218)),((119.78397839784 32.159693665716,119.76597659766 32.1170557975189,119.87398739874 31.9891421929277,120.12601260126 31.9…	BEN20205	3	MAINLANDS
MULTIPOLYGON (((118.181818181818 29.4166574783699,118.181818181818 29.3455943647081,118.001800180018 29.1608302691874,118.001800180018 29.0897671555256,118.289828982898 28.9050030600048,118.289828982898 28.8197273236107,118.433843384338 28.6918137190194,118.469846984699 28.2938602825132,118.433843384338 28.2796476597809,118.361836183618 28.2512224143161,118.361836183618 28.0948835642601,118.07380…	BEN20206	3	MAINLANDS
MULTIPOLYGON (((87.8307830783078 49.1722030763547,87.9027902790279 49.0158642262988,87.7587758775878 48.9021632444398,87.8307830783078 48.7884622625809,88.0828082808281 48.6889739034544,87.938793879388 48.5752729215955,88.2628262826283 48.5042098079337,88.5868586858686 48.36208358061,88.5868586858686 48.2199573532864,88.8028802880288 48.1204689941599,88.9108910891089 48.1204689941599,89.054905490…	BEN20510	2	MAINLANDS
MULTIPOLYGON (((89.8469846984698 36.2955668808337,89.8469846984698 36.110802785313,89.5589558955896 36.0255270489188,89.5589558955896 35.8976134443275,89.8829882988299 35.8549755761304,89.8829882988299 35.5849357442155,89.8109810981098 35.485447385089,89.7029702970297 34.9737929667239,89.8109810981098 34.9311550985268,89.8109810981098 34.7179657575414,89.5229522952295 34.7321783802737,89.45094509…	BEN20511	3	MAINLANDS
MULTIPOLYGON (((97.3717371737174 42.7623102240589,97.3717371737174 42.2506558056939,97.5157515751575 42.0232538419761,97.5157515751575 41.8953402373848,97.4077407740774 41.7105761418641,97.4077407740774 41.4831741781463,97.6957695769577 41.042582873443,97.8397839783979 40.886244023387,98.0558055805581 40.7725430415281,98.1638163816382 40.6162041914721,98.3078307830783 40.5309284550779,98.48784878…	BEN20140	3	MAINLANDS
MULTIPOLYGON (((113.897389738974 29.0613419100608,114.005400540054 28.8623651918077,114.113411341134 28.8197273236107,114.113411341134 28.5354748689634,114.221422142214 28.4217738871045,114.149414941494 28.2796476597809,114.005400540054 28.1801593006543,114.005400540054 28.0664583187954,113.717371737174 27.9811825824012,113.717371737174 27.8390563550776,113.573357335734 27.6400796368245,113.57335…	BEN20184	3	MAINLANDS
MULTIPOLYGON (((130.603060306031 42.4212072784822,130.711071107111 42.293293673891,130.531053105311 42.3217189193557,130.20702070207 42.1795926920321,130.20702070207 42.0943169556379,129.99099909991 41.9948285965113,129.88298829883 41.7816392555259,129.77497749775 41.7674266327935,129.66696669667 41.4547489326815,129.77497749775 41.4121110644844,129.70297029703 41.1420712325695,129.73897389739 40…	BEN20323	3	MAINLANDS
MULTIPOLYGON (((118.433843384338 24.4564521447752,118.289828982898 24.3853890311133,118.289828982898 24.4706647675075,118.433843384338 24.4564521447752)),((121.566156615662 25.2807842632522,121.674167416742 25.1670832813933,121.890189018902 25.1244454131962,121.998199819982 24.996531808605,121.818181818182 24.8544055812813,121.854185418542 24.5133026357046,121.782178217822 24.4422395220428,121.74…	BEN20454	3	ISLANDS
MULTIPOLYGON (((118.001800180018 39.2091545409682,117.713771377138 39.0954535591092,117.749774977498 38.967539954518,117.569756975698 38.7969884817296,117.533753375338 38.6122243862089,117.317731773177 38.5553738952794,117.065706570657 38.6122243862089,117.065706570657 38.6975001226031,116.885688568857 38.6690748771383,116.705670567057 38.7969884817296,116.669666966697 38.967539954518,116.9216921…			MAINLANDS
MULTIPOLYGON (((141.476147614761 24.2432628037897,141.476147614761 24.2290501810574,141.440144014401 24.2290501810574,141.440144014401 24.2432628037897,141.476147614761 24.2432628037897)),((141.332133213321 24.7975550903519,141.332133213321 24.7691298448872,141.296129612961 24.7691298448872,141.296129612961 24.7833424676195,141.332133213321 24.7975550903519)),((141.296129612961 25.4513357360406,1…			ISLANDS
MULTIPOLYGON (((128.442844284428 27.07157472753,128.442844284428 27.0431494820653,128.406840684068 27.0431494820653,128.406840684068 27.07157472753,128.442844284428 27.07157472753)),((128.658865886589 27.4126776731067,128.658865886589 27.3984650503743,128.622862286229 27.384252427642,128.622862286229 27.3558271821773,128.550855085509 27.3416145594449,128.514851485149 27.3700398049096,128.51485148…	BEN20597	3	ISLANDS
MULTIPOLYGON (((124.698469846985 24.6270036175635,124.662466246625 24.6270036175635,124.662466246625 24.6696414857606,124.698469846985 24.6696414857606,124.698469846985 24.6270036175635)),((125.346534653465 24.7833424676195,125.418541854185 24.7833424676195,125.418541854185 24.7549172221548,125.454545454545 24.7549172221548,125.454545454545 24.7264919766901,125.382538253825 24.7407045994224,125.3…	BEN20335	3	ISLANDS
MULTIPOLYGON (((133.303330333033 36.3097795035661,133.339333933393 36.2955668808337,133.339333933393 36.2813542581013,133.375337533753 36.2813542581013,133.375337533753 36.1818658989748,133.339333933393 36.1818658989748,133.339333933393 36.1676532762424,133.267326732673 36.1676532762424,133.231323132313 36.1534406535101,133.231323132313 36.1676532762424,133.195319531953 36.1818658989748,133.19531…	BEN20587	3	ISLANDS
MULTIPOLYGON (((131.251125112511 25.820863927082,131.215121512151 25.820863927082,131.215121512151 25.8635017952791,131.287128712871 25.8492891725468,131.251125112511 25.8350765498144,131.251125112511 25.820863927082)),((131.323132313231 25.9203522862086,131.287128712871 25.9345649089409,131.287128712871 25.9629901544057,131.323132313231 25.9629901544057,131.323132313231 25.9203522862086)))	BEN20550	3	ISLANDS
MULTIPOLYGON (((139.78397839784 32.4439461203633,139.74797479748 32.4581587430956,139.78397839784 32.4581587430956,139.78397839784 32.4439461203633)),((139.85598559856 33.0408762751225,139.78397839784 33.0550888978549,139.78397839784 33.0835141433196,139.74797479748 33.097726766052,139.74797479748 33.1403646342491,139.85598559856 33.097726766052,139.85598559856 33.0408762751225)),((139.7119711971…	BEN20562	3	ISLANDS
MULTIPOLYGON (((126.822682268227 33.5383180707552,126.858685868587 33.5241054480229,126.894689468947 33.5241054480229,126.894689468947 33.4956802025582,126.930693069307 33.4956802025582,126.930693069307 33.3819792206992,126.894689468947 33.3819792206992,126.894689468947 33.3535539752345,126.858685868587 33.3393413525022,126.858685868587 33.3109161070374,126.606660666067 33.2398529933756,126.60666…	BEN20563	3	ISLANDS
MULTIPOLYGON (((153.969396939694 24.3001132947192,153.933393339334 24.3001132947192,153.933393339334 24.3143259174515,153.969396939694 24.3143259174515,153.969396939694 24.3001132947192)),((142.160216021602 26.6878339137562,142.160216021602 26.6451960455591,142.124212421242 26.6878339137562,142.124212421242 26.7020465364885,142.160216021602 26.6878339137562)),((142.232223222322 27.0431494820653,1…	BEN20586	3	ISLANDS
MULTIPOLYGON (((123.474347434743 25.7498008134202,123.510351035103 25.7213755679555,123.474347434743 25.7213755679555,123.474347434743 25.7498008134202)))	BEN20599	3	ISLANDS
MULTIPOLYGON (((129.378937893789 34.2631618301058,129.378937893789 34.2915870755705,129.414941494149 34.2773744528381,129.378937893789 34.2631618301058)),((129.48694869487 34.6326900211472,129.48694869487 34.5900521529501,129.48694869487 34.5189890392883,129.450945094509 34.5047764165559,129.450945094509 34.4905637938236,129.378937893789 34.4479259256265,129.378937893789 34.3057996983029,129.3069…	BEN20608	3	ISLANDS
MULTIPOLYGON (((123.762376237624 24.058498708269,123.798379837984 24.058498708269,123.798379837984 24.0300734628043,123.762376237624 24.0300734628043,123.762376237624 24.058498708269)),((124.014401440144 24.214837558325,123.978397839784 24.2290501810574,124.014401440144 24.2432628037897,124.014401440144 24.214837558325)),((122.970297029703 24.4706647675075,123.006300630063 24.4706647675075,123.00…	BEN20614	3	ISLANDS
POLYGON ((113.56267548 22.1998729558652,113.56331635 22.198020925865,113.56357574 22.1806545158634,113.56187439 22.1992912158651,113.5597229 22.1959686158648,113.55639648 22.1962299158648,113.55887604 22.187301625864,113.55183411 22.1858692058639,113.55118561 22.1826763058636,113.5454483 22.1805915658634,113.5470047 22.1737613558628,113.5447998 22.1805915658634,113.53313446 22.1792869458633,113.5…	BEN20242	3	MAINLANDS
MULTIPOLYGON (((103.852385238524 1.43200331834679,103.996399639964 1.34672758195261,103.852385238524 1.26145184555844,103.600360036004 1.30408971375552,103.672367236724 1.43200331834679,103.852385238524 1.43200331834679)),((104.176417641764 2.71113936425948,104.140414041404 2.86747821431548,104.212421242124 2.83905296885075,104.176417641764 2.71113936425948)),((100.32403240324 5.42575030614085,10…	BEN20250	3	ISLANDS
MULTIPOLYGON (((114.401440144014 -7.1808460574653,114.293429342934 -7.06714507560639,114.401440144014 -7.09557032107111,114.401440144014 -7.1808460574653)),((114.005400540054 -6.88238098008567,114.113411341134 -6.99608196194458,113.825382538254 -7.05293245287403,113.897389738974 -7.12399556653585,113.681368136814 -7.10978294380348,113.501350135014 -7.1808460574653,113.573357335734 -7.223483925662…	BEN20203	3	ISLANDS
MULTIPOLYGON (((102.952295229523 11.3950518537334,103.024302430243 11.2813508718745,102.952295229523 11.2529256264098,102.952295229523 11.3950518537334)),((104.428442844284 10.4143808852003,104.248424842484 10.5422944897916,103.924392439244 10.5849323579887,103.852385238524 10.6986333398476,103.852385238524 10.5707197352563,103.600360036004 10.4854439988621,103.492349234923 10.5991449807211,103.5…	BEN20063	3	MAINLANDS
MULTIPOLYGON (((117.641764176418 3.43598312361001,117.677767776778 3.25121902808928,117.533753375338 3.33649476448346,117.533753375338 3.42177050087764,117.641764176418 3.43598312361001)),((116.309630963096 -3.8977302062894,116.057605760576 -4.03985643361303,116.021602160216 -3.57083988344505,116.165616561656 -3.27237480606542,116.273627362736 -3.22973693786833,116.309630963096 -3.44292627885378,…	BEN20403	3	ISLANDS
MULTIPOLYGON (((102.556255625563 11.7077295538454,102.592259225923 11.5798159492541,102.520252025203 11.5940285719865,102.556255625563 11.7077295538454)),((102.268226822682 12.1483208585486,102.376237623762 12.1056829903515,102.448244824482 11.9493441402956,102.304230423042 11.9777693857603,102.268226822682 12.1483208585486)),((102.772277227723 11.9919820084926,102.844284428443 11.8214305357043,1…	BEN20462	3	MAINLANDS
MULTIPOLYGON (((120.882088208821 -7.26612179385948,121.026102610261 -7.28033441659184,120.990099009901 -7.33718490752129,120.882088208821 -7.26612179385948)),((120.738073807381 -7.08135769833876,120.630063006301 -7.12399556653585,120.630063006301 -7.01029458467694,120.738073807381 -7.08135769833876)),((124.050405040504 -6.04383623887625,123.978397839784 -5.87328476608788,124.086408640864 -5.98698…	BEN20445	3	ISLANDS
MULTIPOLYGON (((107.884788478848 -2.56174366944726,108.064806480648 -2.60438153764435,108.280828082808 -2.76072038770035,108.280828082808 -2.90284661502398,108.208820882088 -2.9739097286858,108.208820882088 -3.15867382420652,108.064806480648 -3.15867382420652,107.956795679568 -3.22973693786833,107.884788478848 -3.04497284234761,107.812781278128 -3.15867382420652,107.632763276328 -3.22973693786833…	BEN20446	3	ISLANDS
MULTIPOLYGON (((106.948694869487 20.8606585934873,107.056705670567 20.8606585934873,107.056705670567 20.7185323661636,106.912691269127 20.8038081025578,106.948694869487 20.8606585934873)),((107.488748874888 21.201761539064,107.596759675968 21.1875489163316,107.380738073807 21.0596353117404,107.488748874888 21.201761539064)),((104.068406840684 10.3575303942709,104.068406840684 10.1585536760178,103…	BEN20498	3	MAINLANDS
MULTIPOLYGON (((93.6273627362737 18.8993166564212,93.6993699369937 18.8566787882241,93.6993699369937 18.6719146927033,93.6273627362737 18.6719146927033,93.4473447344735 18.8851040336888,93.6273627362737 18.8993166564212)),((93.5553555355536 19.4109710747862,93.7713771377138 19.2404196019979,93.8793879387939 19.2546322247302,93.951395139514 19.1409312428713,93.951395139514 18.8566787882241,93.6633…	BEN20290	3	MAINLANDS
MULTIPOLYGON (((120.19801980198 5.35468719247903,120.2700270027 5.24098621062013,120.23402340234 5.12728522876122,120.01800180018 5.18413571969068,119.98199819982 5.08464736056413,119.83798379838 5.05622211509941,119.80198019802 5.12728522876122,120.19801980198 5.35468719247903)),((122.970297029703 7.37287962047461,122.790279027903 7.28760388408043,122.790279027903 7.4155174886717,122.97029702970…	BEN20354	3	ISLANDS
MULTIPOLYGON (((102.124212421242 22.3956218485825,102.232223222322 22.2392829985265,102.448244824482 22.0829441484705,102.484248424843 21.9692431666116,102.628262826283 21.8555421847527,102.628262826283 21.6565654664996,102.952295229523 21.7418412028938,102.952295229523 21.5570771073731,102.880288028803 21.4718013709789,102.952295229523 21.0880605572051,103.024302430243 21.045422689008,103.168316…	BEN20230	3	MAINLANDS
MULTIPOLYGON (((134.491449144914 -6.51285278904422,134.491449144914 -6.58391590270605,134.527452745275 -6.58391590270605,134.527452745275 -6.5981285254384,134.491449144914 -6.61234114817077,134.491449144914 -6.65497901636786,134.455445544554 -6.66919163910022,134.455445544554 -6.65497901636786,134.419441944194 -6.65497901636786,134.419441944194 -6.71182950729731,134.383438343834 -6.71182950729731…	BEN20190	3	ISLANDS
MULTIPOLYGON (((101.044104410441 -4.02564381088067,101.008100810081 -4.02564381088067,101.008100810081 -4.01143118814831,101.044104410441 -4.01143118814831,101.044104410441 -4.02564381088067)),((100.3600360036 -3.28658742879778,100.32403240324 -3.28658742879778,100.32403240324 -3.27237480606542,100.3600360036 -3.27237480606542,100.3600360036 -3.28658742879778)),((99.7479747974797 -2.3769795739265…	BEN20579	3	ISLANDS
MULTIPOLYGON (((103.600360036004 0.550820708940279,103.600360036004 0.536608086207913,103.564356435644 0.536608086207913,103.564356435644 0.550820708940279,103.600360036004 0.550820708940279)),((104.212421242124 0.550820708940279,104.248424842484 0.550820708940279,104.248424842484 0.536608086207913,104.212421242124 0.536608086207913,104.176417641764 0.536608086207913,104.176417641764 0.6076711998…	BEN20594	3	ISLANDS
MULTIPOLYGON (((135.139513951395 -1.48158434178766,135.175517551755 -1.48158434178766,135.211521152115 -1.46737171905529,135.211521152115 -1.49579696452003,135.247524752475 -1.49579696452003,135.247524752475 -1.48158434178766,135.283528352835 -1.48158434178766,135.319531953195 -1.49579696452003,135.319531953195 -1.51000958725238,135.283528352835 -1.52422220998475,135.247524752475 -1.5242222099847…	BEN20598	3	ISLANDS
MULTIPOLYGON (((130.531053105311 -0.913079432493134,130.531053105311 -0.927292055225493,130.49504950495 -0.927292055225493,130.49504950495 -0.913079432493134,130.45904590459 -0.913079432493134,130.42304230423 -0.927292055225493,130.38703870387 -0.927292055225493,130.38703870387 -0.913079432493134,130.42304230423 -0.913079432493134,130.42304230423 -0.898866809760769,130.45904590459 -0.898866809760…	BEN20592	3	ISLANDS
MULTIPOLYGON (((122.898289828983 -10.9898289497386,122.862286228623 -10.9898289497386,122.862286228623 -10.9614037042739,122.898289828983 -10.9898289497386)),((121.566156615662 -10.5918755132325,121.602160216022 -10.5918755132325,121.638163816382 -10.5918755132325,121.638163816382 -10.6203007586972,121.602160216022 -10.6203007586972,121.566156615662 -10.6345133814295,121.530153015302 -10.63451338…	BEN20570	3	ISLANDS
POLYGON ((102.304230423042 -5.34741772499044,102.376237623762 -5.36163034772281,102.376237623762 -5.39005559318753,102.376237623762 -5.41848083865226,102.376237623762 -5.43269346138462,102.376237623762 -5.48954395231408,102.304230423042 -5.47533132958171,102.268226822682 -5.50375657504644,102.268226822682 -5.46111870684935,102.232223222322 -5.44690608411699,102.232223222322 -5.4042682159199,102.1…	BEN20553	3	ISLANDS
MULTIPOLYGON (((105.436543654365 -6.14332459800278,105.472547254725 -6.14332459800278,105.472547254725 -6.15753722073515,105.436543654365 -6.15753722073515,105.436543654365 -6.14332459800278)),((105.436543654365 -6.11489935253806,105.400540054005 -6.11489935253806,105.400540054005 -6.10068672980569,105.364536453645 -6.10068672980569,105.364536453645 -6.07226148434097,105.400540054005 -6.072261484…	BEN20567	3	ISLANDS
MULTIPOLYGON (((108.064806480648 3.57810935093364,108.064806480648 3.56389672820127,108.028802880288 3.56389672820127,108.028802880288 3.57810935093364,108.064806480648 3.57810935093364)),((108.064806480648 3.60653459639836,108.064806480648 3.62074721913073,108.136813681368 3.60653459639836,108.064806480648 3.60653459639836)),((107.920792079208 3.87657442831326,107.884788478848 3.89078705104563,1…			ISLANDS
MULTIPOLYGON (((97.3717371737174 0.849285786319903,97.3357335733573 0.849285786319903,97.3717371737174 0.863498409052269,97.3717371737174 0.849285786319903)),((97.3717371737174 1.50306643200861,97.4077407740774 1.50306643200861,97.4077407740774 1.51727905474097,97.4437443744375 1.51727905474097,97.4437443744375 1.47464118654388,97.4797479747975 1.47464118654388,97.4797479747975 1.43200331834679,9…	BEN20582	3	ISLANDS
MULTIPOLYGON (((96.6156615661566 2.0857839640355,96.6156615661566 2.11420920950023,96.6876687668767 2.09999658676787,96.6156615661566 2.0857839640355)),((96.6156615661566 2.18527232316205,96.6156615661566 2.17105970042968,96.5436543654366 2.17105970042968,96.5436543654366 2.18527232316205,96.6156615661566 2.1994849458944,96.6156615661566 2.18527232316205)),((96.3996399639964 2.64007625059767,96.3…	BEN20600	3	ISLANDS
MULTIPOLYGON (((80.2340234023403 18.7003399381681,80.3060306030603 18.5866389563092,80.4860486048605 18.6150642017739,80.5580558055806 18.5724263335768,80.7740774077408 18.3876622380561,80.8100810081008 18.2313233880001,80.7380738073808 18.188685519803,80.8820882088209 18.1034097834088,80.954095409541 18.1744728970706,80.954095409541 17.7907320832968,81.1701170117012 17.8333699514939,81.530153015…	BEN20012	3	MAINLANDS
MULTIPOLYGON (((80.2340234023403 18.7003399381681,80.0900090009001 18.6861273154357,79.9099909990999 18.8282535427593,79.98199819982 18.8566787882241,79.9099909990999 19.2262069792655,79.98199819982 19.3825458293215,79.9099909990999 19.482034188448,79.7299729972997 19.6099477930393,79.5499549954995 19.4962468111804,79.2619261926193 19.6525856612364,79.1899189918992 19.6667982839688,79.00990099009…	BEN20247	3	MAINLANDS
MULTIPOLYGON (((56.2196219621962 27.0005116138682,56.1116111611161 26.7873222728827,55.967596759676 26.6878339137562,55.8955895589559 26.7304717819533,55.2835283528353 26.5172824409678,55.2835283528353 26.6451960455591,55.5355535553555 26.6878339137562,55.7875787578758 26.7873222728827,55.7515751575158 26.9436611229387,55.931593159316 26.9010232547416,56.1116111611161 27.0005116138682,56.21962196…	BEN20192	2	MAINLANDS
MULTIPOLYGON (((88.5868586858686 21.7986916938233,88.5868586858686 21.5570771073731,88.5148514851485 21.5712897301054,88.5148514851485 21.9266052984145,88.4428442844285 21.5997149755702,88.2628262826283 21.5570771073731,88.1908190819082 21.5997149755702,88.1908190819082 22.0971567712029,88.010801080108 21.9408179211469,87.938793879388 21.827116939288,87.6867686768677 21.6281402210349,87.470747074…	BEN20533	3	MAINLANDS
MULTIPOLYGON (((77.5697569756976 18.2739612561972,77.6057605760576 18.0749845379441,77.5337533753375 18.0607719152117,77.6777677767777 17.9470709333528,77.4617461746175 17.7623068378321,77.3897389738974 17.5775427423114,77.6777677767777 17.5206922513819,77.5337533753375 17.3643534013259,77.3897389738974 17.3075029103965,77.3897389738974 17.1085261921434,77.4617461746175 17.0516757012139,77.461746…	BEN20215	3	MAINLANDS
MULTIPOLYGON (((78.3618361836184 32.5150092340251,78.4338433843384 32.4581587430956,78.4338433843384 32.159693665716,78.6858685868587 31.9749295701953,78.6858685868587 31.7191023610128,78.8298829882988 31.6054013791538,78.6858685868587 31.4774877745626,78.7578757875788 31.3069363017742,78.9018901890189 31.2927236790418,79.009900990099 31.1221722062535,78.8658865886589 31.1079595835211,78.79387938…	BEN20177	3	MAINLANDS
MULTIPOLYGON (((91.8271827182718 21.7276285801614,91.8271827182718 21.7560538256262,91.8271827182718 21.9123926756821,91.8806737816639 21.8912767790512,91.8271827182718 22.2819208667236,91.7551755175518 22.2534956212589,91.7551755175518 22.3956218485825,91.6111611161116 22.6230238123003,91.4311431143115 22.7367247941592,91.4311431143115 22.807787907821,91.3231323132313 22.6798743032298,91.1791179…	BEN20037	3	MAINLANDS
MULTIPOLYGON (((88.1188118811882 26.5172824409678,88.2628262826283 26.4177940818413,88.2268226822682 26.3040930999824,87.938793879388 26.1619668726587,87.938793879388 26.0766911362646,87.8307830783078 26.0340532680675,87.8307830783078 25.8777144180115,88.010801080108 25.7213755679555,88.0828082808281 25.50818622697,87.9027902790279 25.5366114724348,87.7947794779478 25.4513357360406,87.79477947794…	BEN20046	3	MAINLANDS
MULTIPOLYGON (((74.3654365436544 23.0778277397359,74.4734473447345 23.0494024942712,74.3654365436544 22.7651500396239,74.2214221422142 22.7367247941592,74.1134113411341 22.6372364350327,74.005400540054 22.6656616804974,74.0774077407741 22.5235354531738,74.2214221422142 22.495110207709,74.1134113411341 22.4382597167796,74.041404140414 22.495110207709,74.041404140414 22.3387713576531,74.11341134113…	BEN20166	3	MAINLANDS
MULTIPOLYGON (((77.5697569756976 30.3831158241706,77.5697569756976 30.240989596847,77.3537353735373 30.0988633695234,77.2097209720972 29.9425245194673,77.0657065706571 29.5445710829612,77.1377137713772 29.5161458374965,77.1377137713772 29.1181924009903,77.2097209720972 28.9760661736667,77.1377137713772 28.7913020781459,77.2457245724573 28.5923253598928,77.4617461746175 28.3507107734427,77.5337533…	BEN20170	3	MAINLANDS
MULTIPOLYGON (((83.3663366336634 24.1011365764661,83.4743474347435 23.902159858213,83.6543654365437 23.8453093672835,83.6903690369037 23.6321200262981,83.8703870387039 23.6036947808334,83.978397839784 23.6747578944952,83.9423942394239 23.4047180625803,84.014401440144 23.433143308045,84.0504050405041 23.276804457989,84.1944194419442 23.1488908533978,84.4464446444645 23.0920403624683,84.44644464446…	BEN20245	3	MAINLANDS
MULTIPOLYGON (((88.1548154815482 27.8674816005423,88.1908190819082 27.7679932414158,88.010801080108 27.540591277698,88.010801080108 27.2705514457831,88.010801080108 27.1568504639242,88.010801080108 27.0857873502623,88.1908190819082 26.8583853865445,88.1908190819082 26.6594086682915,88.1188118811882 26.5172824409678,88.010801080108 26.3751562136442,87.8667866786679 26.4320067045736,87.578757875787…	BEN20299	3	MAINLANDS
MULTIPOLYGON (((74.5094509450945 29.9567371421997,74.5454545454546 29.8856740285379,74.4374437443744 29.7577604239466,74.5814581458146 29.771973046679,74.6174617461746 29.5445710829612,74.5454545454546 29.4450827238346,74.5814581458146 29.3455943647081,74.7974797479748 29.4166574783699,74.9054905490549 29.3882322329052,74.941494149415 29.2887438737786,75.0855085508551 29.2318933828492,75.40954095…	BEN20372	3	MAINLANDS
MULTIPOLYGON (((79.009900990099 31.1221722062535,79.4059405940594 31.1079595835211,79.5859585958596 30.9231954880004,79.8019801980198 30.9800459789299,80.0540054005401 30.7810692606768,80.0540054005401 30.6957935242826,80.5220522052205 30.4683915605648,80.6300630063006 30.4683915605648,80.7740774077408 30.3404779559735,81.026102610261 30.240989596847,81.026102610261 30.1983517286499,80.8820882088…	BEN20487	3	MAINLANDS
MULTIPOLYGON (((91.6471647164717 27.7679932414158,91.6111611161116 27.540591277698,91.7551755175518 27.4411029185714,92.007200720072 27.4553155413038,92.0792079207921 27.2847640685154,92.007200720072 27.1710630866565,92.007200720072 27.0857873502623,92.0792079207921 26.9862989911358,92.0792079207921 26.8583853865445,91.935193519352 26.8725980092769,91.7191719171917 26.8015348956151,91.50315031503…	BEN20045	3	MAINLANDS
MULTIPOLYGON (((78.973897389739 34.3484375664999,79.009900990099 34.2205239619087,78.7578757875788 34.0926103573174,78.6858685868587 34.0215472436556,78.8298829882988 33.8225705254025,78.7938793879388 33.5241054480229,79.0819081908191 33.2398529933756,79.1899189918992 33.2398529933756,79.1539153915392 33.0124510296578,79.2619261926193 32.9840257841931,79.2619261926193 32.5150092340251,79.11791179…	BEN20200	3	MAINLANDS
MULTIPOLYGON (((76.4176417641764 11.6650916856483,76.3096309630963 11.5798159492541,76.2736273627363 11.4803275901276,76.5616561656166 11.3524139855363,76.4176417641764 11.1818625127479,76.7416741674168 11.224500380945,76.7416741674168 11.068161530889,76.6336633663366 10.9402479262978,76.8136813681368 10.8833974353683,76.921692169217 10.7981216989741,76.8136813681368 10.6133576034534,76.813681368…	BEN20219	3	MAINLANDS
MULTIPOLYGON (((93.015301530153 24.3853890311133,93.015301530153 24.1295618219308,93.1233123312331 24.058498708269,93.3393339333933 24.0300734628043,93.3753375337534 23.8026714990865,93.3753375337534 23.3762928171156,93.3753375337534 23.120465607933,93.2673267326733 23.0067646260741,93.1233123312331 23.0494024942712,93.0513051305131 22.6372364350327,93.1233123312331 22.4666849622443,93.1953195319…	BEN20280	3	MAINLANDS
MULTIPOLYGON (((88.6588658865887 21.7986916938233,88.5868586858686 21.7986916938233,88.5868586858686 21.5570771073731,88.5148514851485 21.5712897301054,88.5148514851485 21.9266052984145,88.4428442844285 21.5997149755702,88.2628262826283 21.5570771073731,88.1908190819082 21.5997149755702,88.1908190819082 22.0971567712029,88.010801080108 21.9408179211469,87.938793879388 21.827116939288,87.686768676…	BEN20505	3	MAINLANDS
MULTIPOLYGON (((95.2115211521152 27.0005116138682,95.0675067506751 26.915235877474,94.8874887488749 26.915235877474,94.7434743474348 26.7304717819533,94.4194419441944 26.6451960455591,94.4194419441944 26.5172824409678,94.3114311431143 26.446219327306,94.2754275427543 26.5457076864325,94.1674167416742 26.3609435909118,94.023402340234 26.2330299863206,93.987398739874 25.8919270407438,93.77137713771…	BEN20026	3	MAINLANDS
MULTIPOLYGON (((85.2025202520252 19.4962468111804,85.2025202520252 19.4962468111804,85.2025202520252 19.4962468111804,85.2025202520252 19.4962468111804)),((85.2025202520252 19.4962468111804,85.2385238523852 19.6525856612364,85.4185418541854 19.6810109067011,85.3465346534654 19.6099477930393,85.2025202520252 19.4962468111804)),((86.6426642664267 22.2108577530618,86.966696669667 22.0687315257382,86…	BEN20340	3	MAINLANDS
MULTIPOLYGON (((61.6201620162016 25.2097211495904,61.6561656165617 25.309209508717,61.6561656165617 25.6503124542937,61.6921692169217 25.8066513043497,61.7641764176418 25.8066513043497,61.8361836183618 26.2188173635882,62.2682268226823 26.3467309681795,62.3042304230423 26.5172824409678,62.6282628262826 26.5741329318973,62.7722772277228 26.6451960455591,63.2043204320432 26.6309834228267,63.2043204…	BEN20341	3	MAINLANDS
MULTIPOLYGON (((74.9054905490549 37.2335999811697,74.7614761476148 37.3046630948315,74.5094509450945 37.2335999811697,74.4014401440144 37.1341116220431,74.5814581458146 37.0204106401842,74.1494149414941 36.9067096583253,73.969396939694 36.8214339219311,73.8613861386139 36.8924970355929,73.2493249324933 36.8782844128606,72.9252925292529 36.8356465446635,72.6372637263727 36.8356465446635,72.4932493…	BEN20002	3	MAINLANDS
MULTIPOLYGON (((97.3357335733573 28.2227971688514,97.3717371737174 27.8959068460071,97.2637263726373 27.9243320914718,97.0837083708371 27.7537806186834,96.8676867686769 27.6542922595569,96.8676867686769 27.4553155413038,97.0477047704771 27.3131893139802,97.1557155715572 27.0999999729947,97.0477047704771 27.0999999729947,96.8676867686769 27.1994883321213,96.7956795679568 27.3558271821773,96.543654…	BEN20024	3	MAINLANDS
MULTIPOLYGON (((76.7416741674168 30.8947702425357,76.8136813681368 30.8094945061415,76.8136813681368 30.6815809015502,76.921692169217 30.5963051651561,76.8856885688569 30.4257536923677,76.5616561656166 30.2552022195793,76.6696669666967 30.1841391059175,76.5616561656166 30.084650746791,76.3456345634564 30.0988633695234,76.2376237623762 30.1557138604528,76.2376237623762 29.8572487830732,75.94959495…	BEN20363	3	MAINLANDS
MULTIPOLYGON (((94.6714671467147 25.4371231133082,94.5634563456346 25.2097211495904,94.7434743474348 25.1386580359286,94.7434743474348 25.0249570540697,94.5994599459946 24.7122793539577,94.3474347434744 24.4848773902399,94.3474347434744 24.3996016538457,94.2394239423942 24.1437744446632,94.2394239423942 24.0158608400719,94.1674167416742 23.8595219900159,93.7713771377138 24.0016482173395,93.627362…	BEN20255	3	MAINLANDS
MULTIPOLYGON (((92.4032403240324 25.0249570540697,92.0792079207921 25.1812959041257,91.4311431143115 25.1386580359286,91.2511251125113 25.195508526858,91.0351035103511 25.195508526858,90.8550855085509 25.152870658661,90.4590459045905 25.1812959041257,90.3870387038704 25.152870658661,90.0990099009901 25.2239337723228,89.8109810981098 25.3376347541817,89.8469846984698 25.5223988497024,89.9909990999…	BEN20267	3	MAINLANDS
MULTIPOLYGON (((95.2115211521152 27.0005116138682,95.2475247524753 26.9436611229387,95.2475247524753 26.6736212910238,95.0675067506751 26.5030698182355,95.0675067506751 26.2188173635882,95.1755175517552 26.0340532680675,94.995499549955 25.9345649089409,94.995499549955 25.7355881906878,94.8154815481548 25.50818622697,94.6714671467147 25.4371231133082,94.5634563456346 25.4655483587729,94.5994599459…	BEN20291	3	MAINLANDS
MULTIPOLYGON (((80.1260126012601 13.4985200181231,80.2340234023403 13.4700947726584,80.3060306030603 13.3848190362642,80.3060306030603 13.1858423180111,80.2340234023403 13.0721413361522,80.2340234023403 12.7736762587726,80.1620162016202 12.4467859359283,79.9099909990999 12.1767461040134,79.8019801980198 11.7503674220425,79.7659765976598 11.7361547993101,79.7659765976598 11.4376897219305,79.837983…	BEN20457	3	MAINLANDS
MULTIPOLYGON (((88.9108910891089 27.3274019367125,88.8028802880288 27.2705514457831,88.7668766876688 27.1568504639242,88.5868586858686 27.1710630866565,88.4428442844285 27.07157472753,88.010801080108 27.1568504639242,88.010801080108 27.2705514457831,88.010801080108 27.540591277698,88.1908190819082 27.7679932414158,88.1548154815482 27.8674816005423,88.1188118811882 27.9527573369365,88.550855085508…	BEN20419	3	MAINLANDS
MULTIPOLYGON (((80.2340234023403 9.81745073044107,80.3060306030603 9.70374974858218,80.7740774077408 9.33422155754072,80.7380738073808 9.26315844387891,80.8460846084608 9.19209533021709,81.026102610261 8.89363025283748,81.2061206120612 8.65201566638729,81.2061206120612 8.46725157086657,81.3501350135014 8.52410206179602,81.3501350135014 8.3393379662753,81.4941494149415 8.02666026616331,81.53015301…	BEN20435	3	ISLANDS
MULTIPOLYGON (((92.2952295229523 24.2290501810574,92.3312331233124 24.1437744446632,92.3312331233124 23.8879472354806,92.2592259225923 23.7173957626923,92.0792079207921 23.6463326490305,91.935193519352 23.7316083854246,91.971197119712 23.4899937989745,91.8271827182718 23.4189306853127,91.7551755175518 23.2483792125243,91.8271827182718 23.0778277397359,91.7191719171917 22.9925520033417,91.57515751…	BEN20473	3	MAINLANDS
MULTIPOLYGON (((93.8433843384339 7.20232814768625,93.8793879387939 7.20232814768625,93.8793879387939 7.07441454309498,93.9153915391539 7.06020192036262,93.9153915391539 7.01756405216553,93.951395139514 7.00335142943316,93.9153915391539 7.00335142943316,93.9153915391539 6.8754378248419,93.8793879387939 6.86122520210953,93.8793879387939 6.83279995664481,93.9153915391539 6.83279995664481,93.91539153…	BEN20011	3	ISLANDS
MULTIPOLYGON (((73.2133213321332 -0.671464846042959,73.1773177317732 -0.685677468775317,73.1773177317732 -0.671464846042959,73.2133213321332 -0.671464846042959)),((73.1413141314131 -0.671464846042959,73.1053105310531 -0.657252223310593,73.1413141314131 -0.657252223310593,73.1413141314131 -0.671464846042959)),((73.2133213321332 -0.643039600578227,73.2133213321332 -0.628826977845868,73.249324932493…			ISLANDS
MULTIPOLYGON (((73.08097076 8.32764243138738,73.07653046 8.32208346139221,73.06903076 8.30792045140462,73.06652832 8.2962512914148,73.06708527 8.28569411142402,73.05596924 8.27569579143279,73.04930878 8.26680469144057,73.04347229 8.2659711714413,73.03151703 8.26653956144078,73.0265274 8.26847075143913,73.0229187 8.26875113143887,73.01875305 8.27152919143642,73.01763916 8.27708434143157,73.0193023…	BEN20229	3	ISLANDS
MULTIPOLYGON (((44.7704770477048 37.1483242447755,44.8064806480648 37.0488358856489,44.9144914491449 37.0346232629166,44.9144914491449 36.8782844128606,44.8424842484249 36.7930086764664,45.0585058505851 36.7077329400722,45.022502250225 36.5229688445515,45.0945094509451 36.4092678626926,45.2745274527453 36.4092678626926,45.2745274527453 36.2529290126366,45.3825382538254 36.0823775398482,45.3465346…	BEN20193	2	MAINLANDS
MULTIPOLYGON (((46.1746174617462 38.8396263499267,45.958595859586 38.8680515953914,45.4545454545455 38.9817525772503,45.3105310531053 39.1949419182358,45.1305130513051 39.2091545409682,45.022502250225 39.4223438819536,44.9144914491449 39.4791943728831,44.8064806480648 39.6355332229391,44.7704770477048 39.7065963366009,45.0945094509451 39.7776594502627,45.1665166516652 39.5786827320096,45.27452745…	BEN20030	2	MAINLANDS
MULTIPOLYGON (((41.962196219622 16.7247853783696,42.0702070207021 16.7105727556372,42.034203420342 16.8100611147638,42.1782178217822 16.7105727556372,42.1782178217822 16.5542339055812,42.1062106210621 16.6537222647078,41.9261926192619 16.6395096419754,41.8181818181818 16.7247853783696,41.7461746174617 16.8811242284256,41.962196219622 16.7247853783696)),((41.962196219622 16.9663999648198,41.926192…	BEN20406	1	MAINLANDS
MULTIPOLYGON (((42.7542754275428 14.0670249274177,42.7902790279028 13.9106860773617,42.6822682268227 13.9959618137558,42.7542754275428 14.0670249274177)),((42.6102610261026 15.4314367097245,42.6462646264627 15.3461609733304,42.5742574257426 15.2750978596685,42.6102610261026 15.4314367097245)),((42.7902790279028 16.3694698100605,42.9342934293429 16.4121076782576,42.9342934293429 16.4831707919194,4…	BEN20512	1	MAINLANDS
MULTIPOLYGON (((35.6255625562556 33.254065616108,35.6255625562556 32.8134743114047,35.6615661566157 32.6855607068134,35.5535553555356 32.6429228386164,35.5535553555356 31.7333149837451,35.4815481548155 31.6480392473509,35.4815481548155 31.3922120381684,35.4095409540954 31.22166056538,35.4455445544554 31.0511090925917,35.3375337533753 30.9089828652681,35.3015301530153 30.710006147015,35.1935193519…	BEN20195	2	MAINLANDS
MULTIPOLYGON (((34.5814581458146 35.6844241033421,34.3294329432943 35.485447385089,34.1854185418542 35.4428095168919,34.0774077407741 35.329108535033,33.9333933393339 35.3148959123006,33.8973897389739 35.1443444395123,34.0774077407741 35.0022182121886,33.8613861386139 34.9311550985268,33.6453645364537 34.9453677212592,33.6093609360936 34.8174541166679,33.2493249324933 34.6895405120767,33.14131413…	BEN20101	2	ISLANDS
MULTIPOLYGON (((48.2268226822682 29.9425245194673,48.3708370837084 29.7151225557495,48.2628262826283 29.6014215738906,48.1548154815482 29.615634196623,48.0468046804681 29.7861856694114,48.2268226822682 29.9425245194673)),((47.938793879388 30.0135876331292,47.974797479748 29.8430361603408,48.1548154815482 29.5445710829612,47.938793879388 29.6298468193554,47.9027902790279 29.5445710829612,47.686768…	BEN20223	2	MAINLANDS
MULTIPOLYGON (((35.6255625562556 33.254065616108,35.5535553555356 33.2967034843051,35.5175517551755 33.0835141433196,35.0855085508551 33.0835141433196,35.1935193519352 33.1830025024462,35.2655265526553 33.4672549570934,35.3735373537354 33.5383180707552,35.4815481548155 33.9078462617967,35.6255625562556 33.9789093754585,35.6255625562556 34.2063113391763,35.8055805580558 34.4479259256265,35.9855985…	BEN20232	2	MAINLANDS
MULTIPOLYGON (((53.8433843384339 24.2432628037897,53.9513951395139 24.1437744446632,53.6273627362736 24.1437744446632,53.8433843384339 24.2432628037897)),((56.2556255625563 25.6360998315613,56.3636363636364 25.5934619633642,56.3636363636364 24.9823191858726,56.3276327632763 24.8828308267461,56.1836183618362 24.8117677130842,56.1476147614761 24.7407045994224,56.0396039603961 24.7407045994224,56.03…	BEN20483	1	MAINLANDS
MULTIPOLYGON (((39.1899189918992 32.159693665716,39.009900990099 32.00335481566,38.5058505850585 31.8754412110687,37.4617461746175 31.6338266246186,36.993699369937 31.5059130200273,37.4977497749775 31.0226838471269,38.001800180018 30.4968168060295,37.6777677767777 30.3404779559735,37.4977497749775 29.9993750103968,36.7416741674168 29.8714614058055,36.4896489648965 29.5019332147641,36.057605760576…	BEN20209	2	MAINLANDS
MULTIPOLYGON (((46.5346534653465 38.8680515953914,46.3546354635464 38.8822642181238,46.1746174617462 38.8396263499267,45.958595859586 39.1665166727711,45.994599459946 39.28021765463,45.7785778577858 39.3654933910241,45.8145814581458 39.5644701092772,45.5985598559856 39.5644701092772,45.4545454545455 39.4934069956154,45.2745274527453 39.6213206002067,45.1665166516652 39.5786827320096,45.0945094509…	BEN20022	2	MAINLANDS
MULTIPOLYGON (((50.5310531053105 26.2188173635882,50.6030603060306 26.2330299863206,50.6030603060306 25.8350765498144,50.4590459045905 25.9345649089409,50.4950495049505 26.0198406453351,50.4590459045905 26.2330299863206,50.5310531053105 26.2188173635882)))			MAINLANDS
MULTIPOLYGON (((46.4626462646265 41.8953402373848,46.3186318631863 41.7674266327935,46.2106210621062 41.7674266327935,46.2106210621062 41.6253004054699,46.3546354635464 41.5826625372728,46.3186318631863 41.4831741781463,46.6066606660666 41.3694731962874,46.7146714671467 41.2699848371608,46.6426642664266 41.0994333643725,46.4626462646265 41.0567954961754,46.2466246624662 41.198921723499,45.9585958…	BEN20143	2	MAINLANDS
MULTIPOLYGON (((51.2151215121512 24.5985783720988,51.1071107110711 24.5559405039017,50.963096309631 24.5701531266341,50.8190819081908 24.7407045994224,50.8550855085509 24.9254686949431,50.7470747074707 25.1812959041257,50.7470747074707 25.50818622697,50.7830783078308 25.6218872088289,50.8910891089109 25.6360998315613,50.8910891089109 25.7782260588849,50.963096309631 25.7924386816173,51.0351035103…			MAINLANDS
MULTIPOLYGON (((58.8478847884789 20.4342799115164,58.7398739873987 20.2068779477986,58.6318631863186 20.1642400796015,58.6318631863186 20.3632167978546,58.7758775877588 20.4342799115164,58.7758775877588 20.5195556479106,58.9198919891989 20.6332566297695,58.955895589559 20.4911304024458,58.8478847884789 20.4342799115164)),((56.3636363636364 24.9823191858726,56.6156615661566 24.4564521447752,56.831…	BEN20337	1	MAINLANDS
MULTIPOLYGON (((42.3582358235824 37.1056863765784,42.2142214221422 36.9067096583253,41.8181818181818 36.5940319582133,41.3861386138614 36.5229688445515,41.2781278127813 36.3524173717631,41.2421242124213 36.0539522943835,41.3861386138614 35.8407629533981,41.3861386138614 35.6275736124126,41.2781278127813 35.485447385089,41.2061206120612 35.2580454213712,41.2061206120612 34.7748162484708,40.9900990…	BEN20452	2	MAINLANDS
MULTIPOLYGON (((25.976597659766 40.2182507549659,25.976597659766 40.1471876413041,25.7245724572457 40.0903371503747,25.7605760576058 40.2182507549659,25.976597659766 40.2182507549659)),((41.5301530153016 41.5258120463434,41.8181818181818 41.4405363099492,41.998199819982 41.5258120463434,42.2862286228623 41.4973868008786,42.4302430243024 41.4405363099492,42.6102610261026 41.5968751600052,42.826282…	BEN20477	2	MAINLANDS
MULTIPOLYGON (((53.3393339333933 12.1056829903515,53.3033303330333 12.1198956130839,53.3393339333933 12.1198956130839,53.3393339333933 12.1056829903515)),((53.3033303330333 12.1198956130839,53.2673267326733 12.1198956130839,53.2673267326733 12.1341082358163,53.3033303330333 12.1341082358163,53.3033303330333 12.1198956130839)),((52.1512151215122 12.2478092176752,52.1872187218722 12.2335965949428,5…	BEN20602	1	ISLANDS
MULTIPOLYGON (((14.8154815481548 50.863505181506,14.995499549955 50.863505181506,14.995499549955 51.0056314088296,15.2835283528353 50.9772061633649,15.3555355535554 50.7782294451118,15.6075607560756 50.7782294451118,16.003600360036 50.6787410859852,16.003600360036 50.6076779723234,16.3276327632763 50.6645284632529,16.4356435643564 50.6076779723234,16.3636363636364 50.4939769904645,16.219621962196…	BEN20102	2	MAINLANDS
MULTIPOLYGON (((28.1728172817282 56.1506008379451,28.2808280828083 56.0653251015509,28.6408640864086 56.107962969748,28.7848784878488 55.951624119692,29.036903690369 56.0368998560862,29.3609360936094 55.9800493651567,29.3609360936094 55.7668600241713,29.4689468946895 55.6815842877771,29.9369936993699 55.8663483832978,30.1890189018902 55.8663483832978,30.5130513051305 55.7810726469036,30.765076507…	BEN20060	2	MAINLANDS
MULTIPOLYGON (((19.6399639963996 54.4592987327938,19.4239423942394 54.3598103736673,19.2439243924393 54.3455977509349,19.3879387938794 54.2745346372731,19.7839783978398 54.4450861100615,20.7200720072007 54.3598103736673,21.2241224122412 54.3313851282026,22.1602160216022 54.3313851282026,22.7722772277228 54.3598103736673,22.8802880288029 54.4166608645968,23.0603060306031 54.3171725054702,23.312331…	BEN20357	2	MAINLANDS
MULTIPOLYGON (((34.3654365436544 51.844176150039,34.4014401440144 51.7162625454478,34.1134113411341 51.6736246772507,34.2214221422142 51.5599236953918,34.3654365436544 51.2472459952798,34.6534653465347 51.2330333725474,34.7614761476148 51.1619702588856,35.1215121512151 51.2046081270827,35.1575157515752 51.0340566542943,35.3735373537354 51.0340566542943,35.3015301530153 50.9487809179001,35.4455445…	BEN20482	2	MAINLANDS
MULTIPOLYGON (((22.5562556255626 49.0727147172282,22.3762376237624 48.8595253762428,22.3402340234024 48.674761280722,22.1602160216022 48.5894855443279,22.1602160216022 48.4189340715395,21.7281728172817 48.3478709578777,21.4401440144015 48.5610602988631,21.1161116111611 48.4899971852013,20.8280828082808 48.5752729215955,20.5040504050405 48.5326350533984,20.3960396039604 48.3336583351453,20.1440144…	BEN20421	2	MAINLANDS
MULTIPOLYGON (((28.2088208820882 45.4484959204756,28.0648064806481 45.5906221477992,28.1728172817282 45.6332600159963,28.1008100810081 45.818024111517,28.1008100810081 46.2444027934879,28.2088208820882 46.3012532844174,28.1728172817282 46.7702698345854,28.1008100810081 46.9692465528384,27.8847884788479 47.068734911965,27.7407740774077 47.2819242529504,27.5607560756076 47.3671999893446,27.56075607…	BEN20281	2	MAINLANDS
MULTIPOLYGON (((28.5688568856886 43.7571938153244,28.6048604860486 43.5013666061418,28.4968496849685 43.3876656242829,28.1368136813682 43.4018782470153,28.028802880288 43.2171141514946,27.9207920792079 43.2029015287622,27.8847884788479 43.0465626787062,27.8847884788479 42.7054597331295,27.7047704770477 42.7054597331295,27.6327632763276 42.5633335058059,27.4887488748875 42.5491208830735,27.4887488…	BEN20057	2	MAINLANDS
MULTIPOLYGON (((19.8919891989199 54.6298502055822,19.96399639964 54.7435511874411,19.96399639964 54.9425279056942,20.4320432043205 54.9425279056942,20.6840684068407 55.0562288875531,20.9360936093609 55.2836308512709,20.972097209721 55.2694182285385,20.8280828082808 55.1272920012149,20.5400540054005 54.9709531511589,21.008100810081 54.8714647920324,21.2601260126013 54.9425279056942,21.188118811881…			MAINLANDS
MULTIPOLYGON (((22.1602160216022 48.4189340715395,22.2682268226823 48.4047214488071,22.3762376237624 48.2483825987511,22.5202520252025 48.2483825987511,22.6282628262826 48.0920437486951,22.8082808280828 48.1204689941599,22.8802880288029 47.9641301441039,22.6642664266427 47.7793660485831,22.3042304230423 47.7509408031184,22.1962196219622 47.6088145757948,22.016201620162 47.5235388394006,22.0162016…	BEN20185	2	MAINLANDS
MULTIPOLYGON (((28.2088208820882 45.4484959204756,28.3168316831683 45.3205823158843,28.5688568856886 45.2353065794901,28.7848784878488 45.2210939567578,28.7848784878488 45.3205823158843,28.964896489649 45.2779444476872,29.1809180918092 45.4058580522785,29.4689468946895 45.4200706750109,29.6849684968497 45.2779444476872,29.6489648964896 45.2068813340254,29.6129612961296 44.837353142984,29.14491449…	BEN20380	2	MAINLANDS
MULTIPOLYGON (((137.155715571557 55.0846541330178,137.083708370837 54.9283152829618,136.687668766877 54.9709531511589,137.011701170117 55.0846541330178,137.155715571557 55.0846541330178)),((137.911791179118 54.5161492237233,137.839783978398 54.388235619132,137.695769576958 54.3740229963997,137.911791179118 54.5161492237233)),((137.623762376238 55.1983551148767,137.695769576958 55.1415046239473,13…	BEN20383	3	MAINLANDS
MULTIPOLYGON (((40.3420342034204 64.7634502137572,40.4500450045005 64.5644734955041,40.1980198019802 64.5928987409688,40.3420342034204 64.7634502137572)),((35.7335733573357 65.1898288957281,35.8775877587759 65.0050648002074,35.7335733573357 64.9624269320103,35.5175517551755 65.1614036502633,35.7335733573357 65.1898288957281)),((69.2529252925293 66.7958552644851,69.4329432943294 66.8100678872175,7…	BEN20384	2	MAINLANDS
MULTIPOLYGON (((40.9180918091809 58.5809593251792,41.1701170117012 58.3535573614614,40.8820882088209 58.2114311341377,40.8820882088209 58.1261553977436,40.5940594059406 57.9413913022228,40.6300630063006 57.5292252429843,40.4500450045005 57.557650488449,40.4500450045005 57.2733980338018,40.2340234023402 57.2876106565341,40.1980198019802 57.20233492014,39.8379837983798 57.1739096746752,39.837983798…	BEN20385	2	MAINLANDS
MULTIPOLYGON (((130.639063906391 48.8737379989751,130.27902790279 48.8595253762428,129.91899189919 49.0300768490311,129.73897389739 49.2574788127489,129.52295229523 49.300116680946,129.52295229523 49.3996050400726,129.378937893789 49.4280302855373,129.342934293429 49.3285419264107,129.126912691269 49.3285419264107,129.018901890189 49.4280302855373,128.730873087309 49.4706681537344,128.80288028802…	BEN20386	2	MAINLANDS
MULTIPOLYGON (((50.7830783078308 51.7731130363772,50.8190819081908 51.5883489408565,50.6750675067507 51.5599236953918,50.6030603060306 51.6451994317859,50.5670567056706 51.4604353362652,50.3870387038704 51.4177974680681,50.3870387038704 51.3183091089416,49.95499549955 51.218820749815,49.8109810981098 51.1051197679561,49.4509450945094 51.1193323906885,49.3789378937894 50.9487809179001,49.414941494…	BEN20387	2	MAINLANDS
MULTIPOLYGON (((146.048604860486 43.3734530015506,146.012601260126 43.3450277560858,146.012601260126 43.3734530015506,146.048604860486 43.3734530015506)),((146.120612061206 43.4160908697477,146.048604860486 43.4018782470153,146.120612061206 43.4445161152124,146.120612061206 43.4160908697477)),((145.940594059406 43.4445161152124,145.976597659766 43.43030349248,145.976597659766 43.4160908697477,145…	BEN20568	3	ISLANDS
MULTIPOLYGON (((143.672367236724 49.3143293036784,143.636363636364 49.3143293036784,143.492349234923 49.3143293036784,143.276327632763 49.2716914354813,143.240324032403 49.2574788127489,143.132313231323 49.2290535672842,143.132313231323 49.2148409445518,143.060306030603 49.1722030763547,143.024302430243 49.1579904536224,143.024302430243 49.1295652081577,142.988298829883 49.1153525854253,142.98829…	BEN20596	3	ISLANDS
MULTIPOLYGON (((167.686768676868 54.7577638101735,167.722772277228 54.7577638101735,167.758775877588 54.7293385647087,167.758775877588 54.700913319244,167.866786678668 54.6867006965117,167.866786678668 54.6440628283146,167.938793879388 54.6440628283146,167.938793879388 54.6156375828498,167.974797479748 54.6014249601175,167.974797479748 54.5872123373851,168.118811881188 54.5019366009909,168.046804…			ISLANDS
MULTIPOLYGON (((-10.0630063006301 54.0187074280906,-9.95499549954994 54.032920050823,-9.95499549954994 53.876581200767,-10.0630063006301 54.0187074280906)),((-7.25472547254725 55.0704415102855,-7.36273627362735 55.0562288875531,-7.54275427542754 54.7435511874411,-7.93879387938793 54.700913319244,-7.7227722772277 54.6014249601175,-8.010801080108 54.544574469188,-8.15481548154816 54.4308734873291,-…	BEN20194	2	ISLANDS
MULTIPOLYGON (((22.6282628262826 58.5951719479115,22.988298829883 58.6093845706439,23.3483348334834 58.4388330978555,23.1323132313231 58.4246204751232,22.7722772277228 58.2398563796025,22.5922592259226 58.2540690023348,22.2682268226823 58.183005888673,22.1962196219622 57.9840291704199,22.0522052205221 57.9129660567581,21.980198019802 57.9840291704199,22.1962196219622 58.1545806432083,21.872187218…	BEN20124	2	MAINLANDS
MULTIPOLYGON (((27.3807380738074 57.5292252429843,27.5607560756076 57.5292252429843,27.5247524752475 57.4297368838578,27.8487848784879 57.3160359019989,27.8487848784879 57.1596970519429,27.7047704770477 57.1170591837458,27.7767776777678 57.0317834473516,27.6327632763276 56.8612319745632,27.8487848784879 56.8754445972956,27.8847884788479 56.733318369972,28.1368136813682 56.5627668971836,28.2448244…	BEN20231	2	MAINLANDS
MULTIPOLYGON (((-6.28262826282628 54.1039831644848,-6.64266426642664 54.0471326735553,-6.64266426642664 54.1892589008789,-6.82268226822683 54.2176841463437,-6.85868586858686 54.3455977509349,-7.07470747074706 54.4166608645968,-7.18271827182718 54.3455977509349,-7.14671467146715 54.2176841463437,-7.32673267326732 54.1466210326819,-7.57875787578757 54.1324084099495,-7.86678667866786 54.217684146343…	BEN20484	2	ISLANDS
MULTIPOLYGON (((19.1719171917192 74.5275220308907,19.3159315931593 74.4706715399612,19.027902790279 74.3569705581023,18.7758775877588 74.4848841626936,19.1719171917192 74.5275220308907)),((22.8802880288029 78.2512291867698,23.4563456345635 78.1375282049109,23.0603060306031 77.9954019775873,23.6723672367237 77.8532757502637,24.3204320432043 77.8959136184608,24.8604860486049 77.7253621456724,24.068…			ISLANDS
MULTIPOLYGON (((14.9234923492349 55.2125677376091,15.1395139513951 55.1415046239473,15.0675067506751 54.9993783966236,14.7074707470747 55.0704415102855,14.7434743474348 55.2978434740033,14.9234923492349 55.2125677376091)),((11.1791179117912 57.3302485247312,10.999099909991 57.2165475428723,10.9270927092709 57.3018232792665,11.1791179117912 57.3302485247312)),((8.91089108910893 56.9607203336898,8.…	BEN20108	2	MAINLANDS
POLYGON ((26.6246624662466 55.6673716650447,26.5166516651665 55.2978434740033,26.8046804680468 55.2978434740033,26.6606660666067 55.1415046239473,26.2646264626463 55.1415046239473,26.1566156615661 54.9709531511589,25.8685868586859 54.9425279056942,25.7245724572457 54.7861890556382,25.7605760576058 54.5729997146528,25.5445544554456 54.3171725054702,25.7965796579658 54.2745346372731,25.796579657965…	BEN20238	2	MAINLANDS
MULTIPOLYGON (((20.2160216021602 60.0732847120773,20.2160216021602 59.9880089756831,20.0 60.0732847120773,20.2160216021602 60.0732847120773)),((22.8802880288029 60.2154109394009,22.8442844284428 60.0874973348097,22.4842484248425 60.0164342211479,22.4122412241224 60.1869856939362,22.8802880288029 60.2154109394009)),((19.9279927992799 60.3575371667246,20.1080108010801 60.3575371667246,20.2520252025…	BEN20130	2	MAINLANDS
MULTIPOLYGON (((-7.97479747974796 71.173343066053,-7.97479747974796 71.0454294614617,-8.62286228622861 70.9601537250675,-8.94689468946893 70.8180274977439,-9.12691269126913 70.8748779886733,-8.58685868586858 70.9885789705322,-8.33483348334832 71.1449178205882,-7.97479747974796 71.173343066053)))			ISLANDS
MULTIPOLYGON (((-6.89468946894689 61.6224605899049,-6.7146714671467 61.5656100989754,-6.85868586858686 61.4661217398489,-6.89468946894689 61.6224605899049)),((-6.89468946894689 61.8925004218198,-6.64266426642664 61.8498625536227,-6.64266426642664 61.7361615717638,-6.89468946894689 61.8925004218198)),((-7.18271827182718 62.13411500827,-7.11071107110712 62.0346266491434,-7.36273627362735 62.0630518…			ISLANDS
MULTIPOLYGON (((-16.4716471647165 63.896480227083,-16.975697569757 63.8538423588859,-16.975697569757 63.7827792452241,-17.2637263726373 63.7969918679565,-17.9117911791179 63.7117161315623,-17.8037803780378 63.6406530179005,-17.9477947794779 63.5127394133092,-18.3078307830783 63.5411646587739,-18.2718271827183 63.4558889223797,-18.7038703870387 63.3848258087179,-19.2799279927993 63.427463676915,-1…			ISLANDS
MULTIPOLYGON (((5.48154815481548 60.6164733871298,5.23852385238524 60.5565138849777,5.05850585058508 60.7697032259631,5.31053105310531 60.8265537168926,5.02250225022502 60.8549789623573,5.05850585058508 61.0681683033427,5.27452745274528 61.0255304351456,5.63456345634563 61.0539556806104,5.88658865886589 61.1250187942722,6.24662466246625 61.0965935488075,6.28262826282628 61.039743057878,6.60666066…	BEN20328	2	MAINLANDS
MULTIPOLYGON (((17.0837083708371 57.3302485247312,17.0477047704771 57.1739096746752,16.9036903690369 57.045996070084,16.8676867686769 56.8612319745632,16.7596759675968 56.7901688609014,16.6156615661566 56.5343416517189,16.5076507650765 56.2358765743393,16.3996399639964 56.2216639516069,16.3996399639964 56.576979519916,16.5076507650765 56.7475309927043,16.7236723672367 56.889657220028,16.903690369…	BEN20450	2	MAINLANDS
MULTIPOLYGON (((20.0720072007201 42.5633335058059,20.3240324032403 42.3217189193557,20.5400540054005 42.2222305602291,20.6120612061206 41.9379781055819,20.5760576057606 41.8811276146524,20.5400540054005 41.5826625372728,20.4680468046805 41.4973868008786,20.5400540054005 41.4121110644844,20.5040504050405 41.2273469689637,20.5760576057606 41.0994333643725,20.6840684068407 41.0852207416401,20.720072…	BEN20007	2	MAINLANDS
MULTIPOLYGON (((22.3762376237624 42.3217189193557,22.5562556255626 42.1227422011026,22.8802880288029 42.0232538419761,22.8802880288029 41.8953402373848,23.024302430243 41.6963635191317,22.9522952295229 41.6537256509346,22.9522952295229 41.3410479508226,22.7722772277228 41.3268353280903,22.7362736273627 41.1420712325695,21.980198019802 41.1278586098372,21.6921692169217 40.9004566461194,20.97209720…	BEN20243	2	MAINLANDS
MULTIPOLYGON (((20.2520252025203 46.1164891888967,20.3600360036004 45.9885755843054,20.5760576057606 45.9175124706436,20.7200720072007 45.7469609978552,20.7920792079208 45.77538624332,20.7920792079208 45.4769211659403,21.044104410441 45.306369693152,21.2601260126013 45.2210939567578,21.4401440144015 45.2068813340254,21.5121512151215 45.1216055976312,21.4041404140414 44.9652667475752,21.5481548154…	BEN20408	2	MAINLANDS
MULTIPOLYGON (((17.3717371737174 42.7907354695237,17.7317731773177 42.7054597331295,17.4077407740774 42.7480976013266,17.3717371737174 42.7907354695237)),((16.6876687668767 42.9897121877768,17.0477047704771 42.9754995650444,17.0837083708371 42.9044364513826,16.6516651665167 42.9186490741149,16.6876687668767 42.9897121877768)),((17.6597659765977 42.8902238286502,17.8397839783978 42.9044364513826,1…	BEN20098	2	MAINLANDS
MULTIPOLYGON (((23.024302430243 36.2813542581013,23.0603060306031 36.1392280307777,22.9162916291629 36.1818658989748,22.9162916291629 36.3808426172279,23.024302430243 36.2813542581013)),((20.0 39.6923837138685,20.2160216021602 39.6497458456714,20.3960396039604 39.791872072995,20.3240324032403 39.9908487912481,20.4320432043205 40.0761245276423,20.6840684068407 40.104549773107,20.7920792079208 40.4…	BEN20150	2	MAINLANDS
MULTIPOLYGON (((9.23492349234925 41.2273469689637,9.41494149414942 41.1278586098372,9.55895589558958 41.1278586098372,9.55895589558958 40.9004566461194,9.70297029702971 40.8436061551899,9.73897389738974 40.5877789460074,9.81098109810981 40.4314400959514,9.63096309630964 40.2893138686278,9.70297029702971 40.0476992821776,9.66696669666968 39.5360448638125,9.55895589558958 39.123878804574,9.34293429…	BEN20404	2	ISLANDS
MULTIPOLYGON (((-1.78217821782178 43.3592403788182,-1.74617461746175 43.2881772651564,-1.38613861386139 43.2597520196917,-1.45814581458146 43.0465626787062,-1.13411341134113 43.0323500559738,-0.95409540954094 42.9328616968473,-0.774077407740776 42.9328616968473,-0.558055805580551 42.7765228467913,-0.234023402340227 42.8191607149884,-0.054005400540035 42.6912471103971,0.270027002700289 42.71967235…	BEN20433	2	MAINLANDS
MULTIPOLYGON (((19.027902790279 44.8515657657163,19.2079207920792 44.9226288793782,19.3879387938794 44.8799910111811,19.3519351935194 44.7378647838574,19.1359135913592 44.524675442872,19.1359135913592 44.2972734791542,19.3519351935194 44.2546356109571,19.3519351935194 44.1835724972953,19.6039603960396 44.0698715154364,19.5319531953195 43.9561705335775,19.2439243924393 43.9703831563098,19.49594959…	BEN20049	2	MAINLANDS
MULTIPOLYGON (((13.7353735373538 46.5286552481352,13.4113411341134 46.3296785298821,13.4113411341134 46.2159775480232,13.6633663366337 46.1449144343614,13.4833483348335 46.0596386979672,13.6273627362736 46.0027882070378,13.5913591359136 45.818024111517,13.8073807380738 45.7611736205876,13.8793879387939 45.5906221477992,13.6993699369937 45.6048347705316,13.7713771377138 45.6758978841934,13.5913591…	BEN20196	2	MAINLANDS
MULTIPOLYGON (((-7.43474347434744 37.247812603902,-7.47074707470748 37.1625368675078,-7.75877587758777 37.0204106401842,-7.97479747974796 37.0061980174519,-8.11881188118812 37.0772611311137,-8.65886588658864 37.0772611311137,-8.98289828982897 37.0204106401842,-8.9108910891089 37.1198989993108,-8.87488748874887 37.3330883402962,-8.8028802880288 37.404151453958,-8.8028802880288 37.9300184950555,-8.…	BEN20359	2	MAINLANDS
MULTIPOLYGON (((15.6075607560756 38.2711214406322,15.5355535553555 38.1147825905762,15.2835283528353 37.8163175131966,15.2115211521152 37.7736796449995,15.1755175517552 37.560490304014,15.1035103510351 37.5178524358169,15.1035103510351 37.3188757175638,15.3195319531953 37.0061980174519,15.1395139513951 36.9067096583253,15.0675067506751 36.6508824491428,14.9234923492349 36.7219455628046,14.7794779…	BEN20417	2	ISLANDS
MULTIPOLYGON (((16.6156615661566 46.4718047572057,16.3996399639964 46.5428678708676,16.2556255625563 46.5144426254028,16.2916291629163 46.3865290208116,16.0756075607561 46.3865290208116,16.0756075607561 46.3296785298821,15.7875787578758 46.2159775480232,15.6795679567957 46.2301901707556,15.6075607560756 46.1022765661643,15.7155715571557 46.0596386979672,15.6435643564357 45.8322367342494,15.427542…	BEN20422	2	MAINLANDS
MULTIPOLYGON (((1.71017101710171 42.5064830148764,1.56615661566158 42.4354199012146,1.42214221422142 42.4780577694117,1.45814581458146 42.605971374003,1.49414941494149 42.6486092422,1.74617461746175 42.6201839967353,1.71017101710171 42.5064830148764)))	BEN20013	2	MAINLANDS
MULTIPOLYGON (((19.2439243924393 43.5155792288742,19.6399639963996 43.1744762832975,19.96399639964 43.117625792368,20.0720072007201 42.9754995650444,20.3600360036004 42.8902238286502,20.3960396039604 42.8333733377208,20.0720072007201 42.7765228467913,19.96399639964 42.7054597331295,20.1080108010801 42.6628218649324,20.0720072007201 42.5633335058059,19.8559855985599 42.4780577694117,19.74797479747…	BEN20285	2	MAINLANDS
MULTIPOLYGON (((20.9360936093609 37.7310417768024,21.008100810081 37.7310417768024,21.008100810081 37.7026165313376,20.972097209721 37.7026165313376,20.9360936093609 37.7310417768024)),((20.7560756075608 37.8447427586613,20.8280828082808 37.8447427586613,20.9000900090009 37.8163175131966,20.9000900090009 37.7736796449995,20.9360936093609 37.7594670222671,20.9360936093609 37.7310417768024,20.86408…	BEN20560	2	ISLANDS
MULTIPOLYGON (((24.0684068406841 34.860091984865,24.1404140414041 34.8458793621327,24.1044104410441 34.8458793621327,24.1044104410441 34.8316667394003,24.1404140414041 34.8032414939356,24.1044104410441 34.8032414939356,24.032403240324 34.8458793621327,24.0684068406841 34.860091984865)),((23.8523852385239 35.5138726305537,23.960396039604 35.5138726305537,24.0684068406841 35.5138726305537,24.068406…	BEN20547	2	ISLANDS
MULTIPOLYGON (((14.3474347434744 36.0255270489188,14.2754275427543 36.0113144261864,14.2034203420342 36.0113144261864,14.2034203420342 36.0397396716512,14.1674167416742 36.0397396716512,14.2394239423942 36.0823775398482,14.2754275427543 36.0397396716512,14.3114311431143 36.0397396716512,14.3474347434744 36.0255270489188)),((14.3474347434744 35.9686765579893,14.3834383438344 35.9686765579893,14.45…	BEN20253	2	ISLANDS
MULTIPOLYGON (((-25.0765076507651 37.0204106401842,-25.040504050405 37.0204106401842,-25.040504050405 36.9777727719871,-25.004500450045 36.9635601492548,-25.004500450045 36.93513490379,-25.1125112511251 36.9493475265224,-25.1845184518452 36.93513490379,-25.1845184518452 37.0061980174519,-25.1125112511251 37.0061980174519,-25.0765076507651 37.0204106401842)),((-25.7605760576058 37.9015932495907,-2…	BEN20537	2	ISLANDS
MULTIPOLYGON (((1.53015301530152 39.1096661818416,1.60216021602162 39.0954535591092,1.60216021602162 38.9959651999827,1.53015301530152 38.9817525772503,1.53015301530152 38.9391147090532,1.49414941494149 38.9391147090532,1.49414941494149 38.9106894635885,1.42214221422142 38.9106894635885,1.42214221422142 38.8254137271943,1.38613861386139 38.8254137271943,1.38613861386139 38.8538389726591,1.3501350…	BEN20538	2	ISLANDS
MULTIPOLYGON (((13.4473447344735 40.8009682869928,13.4473447344735 40.7867556642605,13.4113411341134 40.7867556642605,13.4113411341134 40.8009682869928,13.4473447344735 40.8009682869928)),((12.979297929793 40.9288818915841,12.979297929793 40.886244023387,12.9432943294329 40.886244023387,12.9432943294329 40.9288818915841,12.979297929793 40.9288818915841)))	BEN20591	2	ISLANDS
MULTIPOLYGON (((-17.9117911791179 27.8390563550776,-17.8757875787579 27.8248437323452,-17.8757875787579 27.7964184868805,-17.9117911791179 27.7822058641481,-17.9117911791179 27.696930127754,-17.9477947794779 27.696930127754,-17.9477947794779 27.6827175050216,-17.983798379838 27.6685048822892,-17.983798379838 27.6400796368245,-18.019801980198 27.6542922595569,-18.0558055805581 27.6827175050216,-18…	BEN20541	2	ISLANDS
MULTIPOLYGON (((11.971197119712 36.8214339219311,12.043204320432 36.8072212991988,12.043204320432 36.736158185537,11.971197119712 36.736158185537,11.971197119712 36.7645834310017,11.9351935193519 36.7645834310017,11.9351935193519 36.8356465446635,11.971197119712 36.8214339219311)))	BEN20588	2	ISLANDS
MULTIPOLYGON (((27.020702070207 35.4143842714272,26.984698469847 35.4001716486948,27.020702070207 35.3859590259625,26.948694869487 35.3859590259625,26.948694869487 35.3575337804977,26.9126912691269 35.3575337804977,26.8406840684069 35.3575337804977,26.8406840684069 35.3717464032301,26.8766876687669 35.3717464032301,26.8766876687669 35.4001716486948,26.948694869487 35.4143842714272,26.984698469847…	BEN20534	2	ISLANDS
MULTIPOLYGON (((-16.4716471647165 32.4155208748985,-16.5076507650765 32.4297334976309,-16.5076507650765 32.4581587430956,-16.4716471647165 32.4581587430956,-16.4716471647165 32.4155208748985)),((-16.4716471647165 32.4865839885604,-16.5076507650765 32.4865839885604,-16.5076507650765 32.5150092340251,-16.4716471647165 32.4865839885604)),((-16.5076507650765 32.5292218567575,-16.5436543654365 32.5434…	BEN20575	2	ISLANDS
MULTIPOLYGON (((12.5472547254726 35.5138726305537,12.6192619261926 35.5138726305537,12.6192619261926 35.4996600078214,12.5472547254726 35.5138726305537)))	BEN20589	2	ISLANDS
MULTIPOLYGON (((10.3150315031503 42.3217189193557,10.2790279027903 42.3217189193557,10.2790279027903 42.3501441648204,10.3150315031503 42.3501441648204,10.3150315031503 42.3217189193557)),((10.9270927092709 42.3785694102851,10.9270927092709 42.3217189193557,10.8910891089109 42.3359315420881,10.8910891089109 42.3501441648204,10.8550855085509 42.3501441648204,10.8550855085509 42.3785694102851,10.89…	BEN20610	2	ISLANDS
MULTIPOLYGON (((16.939693969397 48.6179107897926,16.8676867686769 48.475784562469,16.975697569757 48.1773194850893,17.1557155715572 48.0209806350333,17.0477047704771 47.850429162245,17.0837083708371 47.7225155576537,16.7596759675968 47.694090312189,16.6516651665167 47.7651534258508,16.4356435643564 47.6656650667243,16.7236723672367 47.5235388394006,16.6516651665167 47.4382631030064,16.47164716471…	BEN20029	2	MAINLANDS
MULTIPOLYGON (((5.99459945994599 50.7498041996471,6.28262826282628 50.6218905950558,6.17461746174618 50.5224022359292,6.35463546354637 50.4939769904645,6.39063906390641 50.3092128949438,6.17461746174618 50.238149781282,6.13861386138615 50.1386614221554,5.95859585958596 50.1812992903525,5.74257425742576 49.7975584765787,5.88658865886589 49.612794381058,5.81458145814582 49.5417312673962,5.454545454…	BEN20041	2	MAINLANDS
MULTIPOLYGON (((9.48694869486948 42.5917587512706,9.55895589558958 42.1085295783702,9.41494149414942 41.980615973779,9.41494149414942 41.6963635191317,9.23492349234925 41.355260573555,9.12691269126913 41.4547489326815,8.8028802880288 41.5542372918081,8.87488748874887 41.7105761418641,8.6948694869487 41.7247887645964,8.8028802880288 41.9095528601172,8.62286228622864 41.9095528601172,8.730873087308…	BEN20096	2	ISLANDS
MULTIPOLYGON (((5.13051305130514 52.3842558138688,5.13051305130514 52.469531550263,5.02250225022502 52.3842558138688,4.59045904590459 52.469531550263,4.62646264626463 52.6969335139808,4.73447344734473 52.8816976095015,4.95049504950495 52.8959102322339,5.41854185418543 53.1233121959517,5.41854185418543 53.1943753096135,5.63456345634563 53.3080762914724,6.03060306030605 53.407564650599,6.3186318631…	BEN20300	2	MAINLANDS
MULTIPOLYGON (((9.59495949594961 47.0545222892326,9.48694869486948 47.1540106483592,9.52295229522952 47.2677116302181,9.63096309630964 47.1540106483592,9.59495949594961 47.0545222892326)))	BEN20237	2	MAINLANDS
MULTIPOLYGON (((14.2394239423942 53.9334316916964,14.2034203420342 53.876581200767,13.8433843384339 53.8481559553022,14.0594059405941 53.9476443144288,14.023402340234 54.07555791902,14.2394239423942 53.9334316916964)),((13.4473447344735 54.6867006965117,13.4473447344735 54.5729997146528,13.6633663366337 54.5872123373851,13.5913591359136 54.4877239782586,13.6993699369937 54.3455977509349,13.231323…	BEN20144	2	MAINLANDS
MULTIPOLYGON (((-1.27812781278126 46.0027882070378,-1.17011701170117 45.8322367342494,-1.38613861386139 45.9601503388407,-1.27812781278126 46.0027882070378)),((-1.45814581458146 46.2586154162203,-1.3141314131413 46.1591270570937,-1.53015301530152 46.2159775480232,-1.45814581458146 46.2586154162203)),((2.53825382538255 51.0909071452238,2.61026102610262 50.8208673133089,2.79027902790278 50.72137895…	BEN20133	2	MAINLANDS
MULTIPOLYGON (((-4.59045904590459 54.0897705417524,-4.77047704770476 54.0613452962877,-4.73447344734473 54.1892589008789,-4.55445544554456 54.3598103736673,-4.33843384338434 54.4166608645968,-4.3024302430243 54.3029598827379,-4.4104410441044 54.1750462781466,-4.59045904590459 54.0897705417524)))			ISLANDS
MULTIPOLYGON (((6.13861386138615 50.1386614221554,6.21062106210621 49.9112594584376,6.4986498649865 49.7975584765787,6.35463546354637 49.456455531002,6.13861386138615 49.4990933991991,5.95859585958596 49.456455531002,5.81458145814582 49.5417312673962,5.88658865886589 49.612794381058,5.74257425742576 49.7975584765787,5.95859585958596 50.1812992903525,6.13861386138615 50.1386614221554)))	BEN20241	2	MAINLANDS
MULTIPOLYGON (((9.55895589558958 47.537751462133,9.66696669666968 47.3671999893446,9.52295229522952 47.2677116302181,9.48694869486948 47.1540106483592,9.59495949594961 47.0545222892326,9.8829882988299 47.0260970437679,9.8829882988299 46.9266086846414,10.1350135013501 46.8413329482472,10.3510351035104 46.9834591755708,10.4950495049505 46.9408213073737,10.4590459045905 46.8697581937119,10.387038703…	BEN20451	2	MAINLANDS
MULTIPOLYGON (((-2.1062106210621 49.2574788127489,-1.99819981998201 49.2290535672842,-1.99819981998201 49.2006283218195,-2.03420342034204 49.2006283218195,-2.03420342034204 49.1722030763547,-2.07020702070207 49.1722030763547,-2.1062106210621 49.1864156990871,-2.17821782178217 49.1864156990871,-2.2142214221422 49.1864156990871,-2.2142214221422 49.2290535672842,-2.25022502250224 49.2290535672842,-2…	BEN20544	2	ISLANDS
MULTIPOLYGON (((-82.8622862286229 21.9266052984145,-82.6822682268227 21.8839674302174,-82.6822682268227 21.7986916938233,-82.5742574257426 21.7276285801614,-82.5382538253825 21.5712897301054,-82.6822682268227 21.4860139937113,-82.8622862286229 21.4433761255142,-83.0783078307831 21.4575887482465,-83.1863186318632 21.6139275983025,-83.0783078307831 21.5428644846407,-83.006300630063 21.6281402210349…	BEN20099	4	ISLANDS
MULTIPOLYGON (((-77.7137713771377 18.4871505971826,-77.1377137713771 18.4018748607884,-76.8856885688569 18.3876622380561,-76.7776777677768 18.2597486334648,-76.3096309630963 18.1176224061412,-76.2016201620162 17.9044330651557,-76.3096309630963 17.8617951969586,-76.5976597659766 17.8617951969586,-76.6336633663366 17.9186456878881,-76.8856885688569 17.9470709333528,-76.9216921692169 17.833369951493…	BEN20199	4	ISLANDS
POLYGON ((-81.3861386138614 19.3114827156597,-81.0981098109811 19.3541205838568,-81.0981098109811 19.283057470195,-81.3861386138614 19.2688448474626,-81.3861386138614 19.3114827156597))	BEN20071	4	ISLANDS
MULTIPOLYGON (((-65.2565256525653 18.1318350288735,-65.5085508550855 18.0749845379441,-65.5085508550855 18.1460476516059,-65.2565256525653 18.1318350288735)),((-67.0567056705671 18.5155758426473,-66.984698469847 18.4871505971826,-66.5886588658866 18.4729379744503,-66.3726372637264 18.4871505971826,-65.8685868586859 18.4445127289855,-65.6525652565256 18.3592369925914,-65.6165616561656 18.217110765…	BEN20362	4	ISLANDS
MULTIPOLYGON (((-77.7857785778578 24.2432628037897,-77.7497749774978 24.2432628037897,-77.7497749774978 24.2574754265221,-77.7137713771377 24.2574754265221,-77.7137713771377 24.2716880492544,-77.6417641764176 24.2574754265221,-77.6417641764176 24.2290501810574,-77.6777677767777 24.2290501810574,-77.6777677767777 24.2006249355926,-77.7137713771377 24.1864123128603,-77.7137713771377 24.143774444663…	BEN20031	4	ISLANDS
MULTIPOLYGON (((-71.0891089108911 18.2171107652677,-71.0531053105311 18.2171107652677,-71.0531053105311 18.1744728970706,-71.0531053105311 18.1318350288735,-71.0891089108911 18.1176224061412,-71.0891089108911 18.0465592924794,-71.1251125112511 18.0465592924794,-71.1251125112511 18.0039214242823,-71.1611161116112 18.0039214242823,-71.1611161116112 17.9470709333528,-71.1971197119712 17.932858310620…	BEN20559	4	ISLANDS
MULTIPOLYGON (((-61.3321332133213 16.3268319418634,-61.2961296129613 16.3268319418634,-61.2961296129613 16.3126193191311,-61.2601260126013 16.3126193191311,-61.2601260126013 16.2984066963987,-61.2241224122412 16.2841940736663,-61.2241224122412 16.269981450934,-61.1881188118812 16.269981450934,-61.1521152115211 16.2557688282016,-61.1521152115211 16.2415562054692,-61.1881188118812 16.2415562054692,…	BEN20569	4	ISLANDS
MULTIPOLYGON (((-61.008100810081 10.8265469444389,-60.9360936093609 10.8265469444389,-60.9360936093609 10.8407595671712,-60.9000900090009 10.8265469444389,-60.9000900090009 10.8123343217065,-60.9360936093609 10.8123343217065,-60.9360936093609 10.755483830777,-60.972097209721 10.7412712080447,-60.972097209721 10.71284596258,-61.008100810081 10.71284596258,-61.008100810081 10.6986333398476,-61.0441…	BEN20472	4	ISLANDS
MULTIPOLYGON (((-71.6651665166517 21.2870372754582,-71.7011701170117 21.2870372754582,-71.7011701170117 21.3154625209229,-71.6651665166517 21.3154625209229,-71.6651665166517 21.2870372754582)),((-71.1251125112511 21.4433761255142,-71.1611161116112 21.4291635027818,-71.1611161116112 21.4860139937113,-71.1251125112511 21.4860139937113,-71.1251125112511 21.4433761255142)),((-71.4851485148515 21.5144…	BEN20479	4	ISLANDS
MULTIPOLYGON (((-102.736273627363 21.7276285801614,-102.664266426643 21.7702664483585,-102.556255625563 21.6992033346967,-102.232223222322 21.6565654664996,-102.052205220522 21.7844790710909,-101.836183618362 22.0118810348087,-101.512151215122 21.8555421847527,-101.584158415842 21.7986916938233,-101.548154815482 21.6139275983025,-101.620162016202 21.5712897301054,-101.584158415842 21.301249898190…	BEN20198	4	MAINLANDS
MULTIPOLYGON (((-97.7677767776778 22.2677082439912,-97.7677767776778 22.0829441484705,-97.6957695769577 21.9408179211469,-97.5157515751575 21.7134159574291,-97.3357335733573 21.5855023528378,-97.3357335733573 21.4149508800494,-97.4437443744374 21.3154625209229,-97.4797479747975 21.4575887482465,-97.4797479747975 21.3438877663876,-97.2997299729973 20.9601469526138,-97.1917191719172 20.832233348022…	BEN20494	4	MAINLANDS
MULTIPOLYGON (((-83.1143114311431 14.9908454050213,-83.4743474347435 14.9908454050213,-83.7623762376238 14.8060813095005,-84.1584158415842 14.7208055731064,-84.2664266426643 14.7634434413035,-84.2664266426643 14.6781677049093,-84.4464446444644 14.6355298367122,-84.7344734473447 14.706592950374,-84.8424842484248 14.8345065549653,-85.022502250225 14.7208055731064,-85.022502250225 14.5644667230504,-…	BEN20179	4	MAINLANDS
MULTIPOLYGON (((-100.828082808281 24.5559405039017,-101.008100810081 24.371176408381,-101.224122412241 24.0442860855366,-101.728172817282 23.6036947808334,-101.944194419442 23.4899937989745,-102.088208820882 23.3620801943832,-102.196219621962 23.3905054398479,-102.268226822682 23.2057413443272,-102.196219621962 23.1488908533978,-102.232223222322 22.964126757877,-102.160216021602 22.807787907821,-…	BEN20516	4	MAINLANDS
MULTIPOLYGON (((-87.8307830783078 18.1602602743383,-87.9387938793879 18.0039214242823,-87.9027902790279 18.1602602743383,-87.8307830783078 18.1602602743383)),((-88.2988298829883 18.4729379744503,-88.3708370837084 18.4018748607884,-88.2988298829883 18.345024369859,-88.0828082808281 18.3734496153237,-88.0828082808281 18.0891971606765,-88.1908190819082 17.9328583106205,-88.2268226822682 17.677031101…	BEN20042	4	MAINLANDS
MULTIPOLYGON (((-91.6478076379067 18.7269886057913,-91.6831683168317 18.6292768245063,-91.8271827182718 18.6719146927033,-91.6478076379067 18.7269886057913)),((-91.6478076379067 18.7269886057913,-91.6471647164717 18.7287651836328,-91.5031503150315 18.7714030518299,-91.6478076379067 18.7269886057913)),((-90.3870387038704 20.8464459707549,-90.3870387038704 20.5479808933753,-90.2070207020702 20.5479…	BEN20065	4	MAINLANDS
MULTIPOLYGON (((-99.8199819981998 27.7679932414158,-99.96399639964 27.6400796368245,-100.1800180018 27.7964184868805,-100.32403240324 27.7111427504863,-100.43204320432 27.384252427642,-100.576057605761 27.384252427642,-100.828082808281 27.2421262003183,-100.792079207921 27.0431494820653,-100.540054005401 27.0431494820653,-100.540054005401 26.8157475183474,-100.648064806481 26.6451960455591,-100.7…	BEN20086	4	MAINLANDS
MULTIPOLYGON (((-100.576057605761 18.8566787882241,-100.46804680468 18.8424661654917,-100.43204320432 18.6150642017739,-100.32403240324 18.3876622380561,-100.25202520252 18.3876622380561,-100.10801080108 18.5155758426473,-100.10801080108 18.6008515790415,-99.8919891989199 18.657702069971,-99.7479747974797 18.6292768245063,-99.6759675967597 18.7714030518299,-99.4959495949595 18.657702069971,-99.35…	BEN20162	4	MAINLANDS
MULTIPOLYGON (((-83.6543654365437 10.9260353035654,-83.5823582358236 10.869184812636,-83.6183618361836 10.7412712080447,-83.5463546354635 10.7270585853123,-83.5103510351035 10.5422944897916,-83.3663366336634 10.3006799033414,-83.006300630063 9.93115171229999,-82.7902790279028 9.66111188038509,-82.6102610261026 9.63268663492035,-82.5742574257426 9.56162352125853,-82.6102610261026 9.47634778486437,…	BEN20097	4	MAINLANDS
MULTIPOLYGON (((-89.3429342934293 14.4223404957268,-89.1269126912691 14.3228521366002,-89.018901890189 14.3228521366002,-88.8388838883888 14.0954501728824,-88.7308730873087 14.1238754183471,-88.6588658865887 14.0101744364882,-88.4788478847885 13.9675365682911,-88.4788478847885 13.8538355864322,-88.2628262826283 13.8964734546293,-88.1908190819082 13.9817491910235,-88.046804680468 13.9675365682911,…	BEN20119	4	MAINLANDS
MULTIPOLYGON (((-100.28802880288 20.2068779477986,-100.10801080108 19.9368381158837,-100.1800180018 19.6952235294335,-100.14401440144 19.4251836975186,-100.28802880288 19.3399079611244,-100.32403240324 19.1977817338008,-100.43204320432 19.1125059974066,-100.576057605761 18.8566787882241,-100.648064806481 18.7998282972946,-100.756075607561 18.8566787882241,-100.720072007201 18.4871505971826,-100.6…	BEN20272	4	MAINLANDS
MULTIPOLYGON (((-104.320432043204 22.3103461121883,-104.320432043204 22.2677082439912,-104.392439243924 22.0545189030058,-104.176417641764 21.8413295620203,-104.104410441044 21.8129043165556,-104.140414041404 21.5997149755702,-104.212421242124 21.5428644846407,-103.960396039604 21.3865256345847,-104.032403240324 21.201761539064,-104.212421242124 21.1875489163316,-104.212421242124 20.9601469526138…	BEN20296	4	MAINLANDS
MULTIPOLYGON (((-83.1143114311431 14.9908454050213,-83.2943294329433 14.8487191776976,-83.4023402340234 14.86293180043,-83.2223222322232 14.5360414775856,-83.1863186318632 14.2944268911355,-83.3303330333033 14.0528123046853,-83.4383438343834 13.9675365682911,-83.5463546354635 13.5127326408555,-83.5463546354635 13.0295034679552,-83.5103510351035 13.0152908452228,-83.5103510351035 12.7594636360403,…	BEN20314	4	MAINLANDS
MULTIPOLYGON (((-81.7461746174617 7.64291945238951,-81.7101710171017 7.4155174886717,-81.6381638163816 7.31602912954515,-81.7821782178218 7.34445437500988,-81.8901890189019 7.48658060233351,-81.7461746174617 7.64291945238951)),((-78.8658865886589 8.46725157086657,-78.8298829882988 8.28248747534585,-78.9378937893789 8.31091272081058,-78.973897389739 8.45303894813421,-78.8658865886589 8.46725157086…	BEN20344	4	MAINLANDS
MULTIPOLYGON (((-86.7506750675067 20.5479808933753,-86.8586858685869 20.3632167978546,-87.002700270027 20.2495158159957,-87.038703870387 20.3205789296575,-86.9306930693069 20.5479808933753,-86.7506750675067 20.5479808933753)),((-88.2988298829883 18.4729379744503,-88.5148514851485 18.4587253517179,-88.5868586858686 18.2313233880001,-88.6948694869487 18.1744728970706,-88.6948694869487 18.0607719152…	BEN20371	4	MAINLANDS
MULTIPOLYGON (((-109.216921692169 26.2614552317853,-109.144914491449 26.3040930999824,-109.144914491449 26.3325183454471,-108.460846084608 26.8583853865445,-108.460846084608 26.9436611229387,-108.352835283528 27.07157472753,-108.244824482448 26.9862989911358,-108.028802880288 26.9436611229387,-108.028802880288 26.8441727638122,-107.848784878488 26.6309834228267,-107.776777677768 26.2046047408558,…	BEN20420	4	MAINLANDS
MULTIPOLYGON (((-112.313231323132 29.2034681373845,-112.205220522052 29.0897671555256,-112.205220522052 28.9192156827372,-112.313231323132 28.7486642099488,-112.565256525653 28.8623651918077,-112.493249324932 28.9192156827372,-112.493249324932 29.1608302691874,-112.313231323132 29.2034681373845)),((-109.036903690369 31.3353615472389,-108.820882088209 31.3353615472389,-108.892889288929 31.19323531…	BEN20425	4	MAINLANDS
POLYGON ((-91.4311431143114 17.2648650421994,-91.3591359135914 17.1795893058052,-91.1071107110711 17.0232504557492,-91.0711071107111 16.9095494738903,-90.7110711071107 16.7247853783696,-90.6390639063906 16.4973834146518,-90.3870387038704 16.4121076782576,-90.4590459045905 16.0710047326809,-91.7191719171917 16.0710047326809,-92.2232223222322 15.2608852369362,-92.0792079207921 15.0903337641478,-92.…	BEN20078	4	MAINLANDS
MULTIPOLYGON (((-106.552655265527 31.7901654746746,-106.408640864086 31.7475276064775,-106.228622862286 31.4774877745626,-106.012601260126 31.4064246609008,-105.796579657966 31.2074479426477,-105.580558055806 31.0795343380564,-105.580558055806 30.9942586016622,-105.400540054005 30.8521323743386,-105.004500450045 30.6815809015502,-104.860486048605 30.5110294287619,-104.860486048605 30.397328446903…	BEN20079	4	MAINLANDS
MULTIPOLYGON (((-89.4149414941494 17.8191573287616,-89.1269126912691 17.8191573287616,-89.1269126912691 17.0232504557492,-89.1989198919892 16.4121076782576,-89.1989198919892 15.8862406371602,-88.9108910891089 15.8862406371602,-88.7308730873087 15.8293901462307,-88.5868586858686 15.7014765416394,-88.5508550855085 15.9288785053573,-88.2268226822682 15.7299017871042,-88.6588658865887 15.346160973330…	BEN20159	4	MAINLANDS
MULTIPOLYGON (((-103.636363636364 26.6594086682915,-103.348334833483 26.4177940818413,-103.276327632763 26.2046047408558,-103.348334833483 26.0909037589969,-103.312331233123 25.7355881906878,-103.492349234923 25.5650367178995,-103.420342034203 25.3376347541817,-103.492349234923 25.2523590177875,-103.276327632763 25.0960201677315,-103.276327632763 24.9681065631402,-103.168316831683 24.840192958549…	BEN20114	4	MAINLANDS
MULTIPOLYGON (((-99.8199819981998 20.263728438728,-99.6759675967597 20.1358148341367,-99.5319531953195 20.1358148341367,-99.4959495949595 19.9794759840808,-99.3879387938794 19.7804992658277,-99.2799279927993 19.8089245112924,-99.2079207920792 19.9794759840808,-98.9558955895589 20.0221138522778,-98.9558955895589 19.8799876249542,-98.7038703870387 19.8373497567571,-98.5958595859586 19.7662866430953…	BEN20270	4	MAINLANDS
MULTIPOLYGON (((-93.8793879387939 17.1511640603405,-93.9153915391539 16.8811242284256,-94.023402340234 16.8242737374961,-94.023402340234 16.6395096419754,-94.1314131413141 16.4973834146518,-94.023402340234 16.269981450934,-94.0954095409541 16.1420678463427,-94.1314131413141 16.2273435827369,-94.3114311431143 16.2131309600045,-94.4194419441944 16.2841940736663,-94.4194419441944 16.1989183372722,-9…	BEN20332	4	MAINLANDS
MULTIPOLYGON (((-99.7839783978398 21.4149508800494,-99.7119711971197 21.2443994072611,-99.8199819981998 21.1733362935993,-100 21.201761539064,-100.10801080108 20.9032964616844,-100.39603960396 20.9459343298814,-100.612061206121 20.6758944979665,-100.46804680468 20.57640613884,-100.46804680468 20.3916420433193,-100.28802880288 20.2068779477986,-100.32403240324 20.0647517204749,-100.504050405041 19…	BEN20156	4	MAINLANDS
MULTIPOLYGON (((-98.5238523852385 21.4007382573171,-98.4878487848785 21.2301867845287,-98.3438343834383 21.1449110481345,-98.1278127812781 21.0880605572051,-98.2358235823582 20.9743595753462,-98.2358235823582 20.8322333480225,-98.3438343834383 20.8748712162196,-98.5238523852385 20.7043197434313,-98.4158415841584 20.7185323661636,-98.5598559855986 20.4911304024458,-98.4518451845184 20.349004175122…	BEN20176	4	MAINLANDS
MULTIPOLYGON (((-115.193519351935 28.1090961869925,-115.229522952295 28.0238204505983,-115.337533753375 28.1375214324572,-115.265526552655 28.1801593006543,-115.265526552655 28.364923396175,-115.193519351935 28.2654350370485,-115.193519351935 28.1090961869925)),((-118.289828982898 29.2034681373845,-118.253825382538 28.8623651918077,-118.397839783978 29.0755545327932,-118.397839783978 29.189255514…	BEN20034	4	MAINLANDS
MULTIPOLYGON (((-109.79297929793 24.1437744446632,-109.90099009901 24.1579870673955,-109.93699369937 24.3285385401839,-109.79297929793 24.1437744446632)),((-111.845184518452 24.5417278811693,-111.701170117012 24.3996016538457,-111.701170117012 24.3285385401839,-112.025202520252 24.527515258437,-111.845184518452 24.5417278811693)),((-110.549054905491 24.8686182040137,-110.657065706571 24.939681317…	BEN20035	4	MAINLANDS
MULTIPOLYGON (((-101.836183618362 22.0118810348087,-102.052205220522 21.7844790710909,-102.232223222322 21.6565654664996,-102.556255625563 21.6992033346967,-102.664266426643 21.7702664483585,-102.736273627363 21.7276285801614,-102.844284428443 21.7986916938233,-102.844284428443 21.9408179211469,-102.700270027003 22.0687315257382,-102.664266426643 22.2534956212589,-102.412241224122 22.352983980385…	BEN20003	4	MAINLANDS
MULTIPOLYGON (((-103.492349234923 18.970379770083,-103.636363636364 18.8566787882241,-103.744374437444 18.6861273154357,-103.960396039604 18.8851040336888,-104.320432043204 19.0130176382801,-104.320432043204 19.0982933746742,-104.608460846085 19.1551438656037,-104.428442844284 19.283057470195,-104.320432043204 19.283057470195,-104.140414041404 19.3825458293215,-104.068406840684 19.5246720566451,-…	BEN20088	4	MAINLANDS
MULTIPOLYGON (((-96.7596759675968 18.4160874835208,-96.7596759675968 18.3023865016619,-97.0837083708371 18.1318350288735,-97.1557155715572 18.1744728970706,-97.3717371737174 18.1034097834088,-97.4797479747975 17.9754961788175,-97.6237623762376 18.1460476516059,-97.6237623762376 18.3308117471266,-97.7677767776778 18.2455360107324,-97.8037803780378 18.1176224061412,-97.7317731773177 18.046559292479…	BEN20361	4	MAINLANDS
MULTIPOLYGON (((-98.9558955895589 19.0982933746742,-98.7398739873987 18.970379770083,-98.6678667866787 18.9988050155477,-98.6318631863186 18.9419545246182,-98.7398739873987 18.7856156745622,-98.7398739873987 18.5724263335768,-98.6678667866787 18.4160874835208,-98.8478847884789 18.4871505971826,-98.9198919891989 18.4018748607884,-99.0639063906391 18.3734496153237,-99.1359135913591 18.5297884653797…	BEN20287	4	MAINLANDS
MULTIPOLYGON (((-99.8199819981998 27.7679932414158,-99.7119711971197 27.6685048822892,-99.9279927992799 27.5263786549656,-99.8919891989199 27.4553155413038,-99.7479747974797 27.4411029185714,-99.7119711971197 27.2421262003183,-99.7119711971197 26.9862989911358,-99.7479747974797 26.9010232547416,-99.6039603960396 26.8868106320093,-99.6039603960396 26.6736212910238,-99.3879387938794 26.616770800094…	BEN20330	4	MAINLANDS
MULTIPOLYGON (((-99.027902790279 21.2728246527258,-99.027902790279 21.1591236708669,-99.3879387938794 21.1022731799374,-99.3879387938794 20.9175090844167,-99.4959495949595 20.8606585934873,-99.5679567956796 20.6048313843047,-99.8199819981998 20.5053430251782,-99.8199819981998 20.263728438728,-99.96399639964 20.2353031932633,-99.9279927992799 20.1784527023338,-100.10801080108 19.9368381158837,-100…	BEN20369	4	MAINLANDS
MULTIPOLYGON (((-100.07200720072 23.2483792125243,-100.07200720072 23.120465607933,-99.96399639964 23.0920403624683,-99.8919891989199 22.9783393806094,-100.03600360036 22.8362131532858,-100 22.7793626623563,-99.5319531953195 22.608811189568,-99.5319531953195 22.7082995486945,-99.3879387938794 22.651449057765,-99.2439243924392 22.4382597167796,-98.8838883888389 22.3387713576531,-98.6318631863186 2…	BEN20394	4	MAINLANDS
MULTIPOLYGON (((-90.999099909991 17.8191573287616,-90.999099909991 17.2648650421994,-91.4311431143114 17.2648650421994,-91.4311431143114 17.3927786467907,-91.6471647164717 17.5349048741143,-91.6831683168317 17.719668969635,-91.7911791179118 17.719668969635,-91.7911791179118 17.8617951969586,-92.007200720072 17.9044330651557,-92.0792079207921 17.7765194605645,-92.3672367236724 17.719668969635,-92.…	BEN20453	4	MAINLANDS
MULTIPOLYGON (((-97.1557155715572 25.9629901544057,-97.1557155715572 25.6929503224908,-97.2997299729973 25.3944852451111,-97.4797479747975 25.1386580359286,-97.4797479747975 25.0818075449991,-97.6597659765977 24.3853890311133,-97.6957695769577 24.3853890311133,-97.6957695769577 24.1153491991984,-97.7317731773177 24.0727113310014,-97.7317731773177 23.5184190444392,-97.7677767776778 23.489993798974…	BEN20456	4	MAINLANDS
MULTIPOLYGON (((-98.1278127812781 19.6667982839688,-98.019801980198 19.6810109067011,-97.6237623762376 19.283057470195,-97.8397839783978 19.283057470195,-97.8397839783978 19.1977817338008,-98.0558055805581 19.1835691110684,-98.1278127812781 19.0982933746742,-98.3438343834383 19.2262069792655,-98.4518451845184 19.3399079611244,-98.4518451845184 19.4251836975186,-98.6318631863186 19.482034188448,-9…	BEN20465	4	MAINLANDS
MULTIPOLYGON (((-87.5427542754275 21.5002266164436,-87.5427542754275 21.0312100662756,-87.7227722772277 20.6901071206989,-88.5148514851485 20.1926653250662,-89.054905490549 19.8799876249542,-89.4149414941494 19.6525856612364,-90.02700270027 20.4911304024458,-90.0630063006301 20.4342799115164,-90.2430243024302 20.4911304024458,-90.2070207020702 20.5479808933753,-90.3870387038704 20.5479808933753,-…	BEN20513	4	MAINLANDS
MULTIPOLYGON (((-98.9558955895589 19.0982933746742,-99.027902790279 19.0698681292095,-99.2799279927993 19.1409312428713,-99.3519351935194 19.3683332065891,-99.1359135913591 19.482034188448,-99.027902790279 19.4536089429833,-98.9558955895589 19.3114827156597,-98.9558955895589 19.0982933746742)))	BEN20520	4	MAINLANDS
MULTIPOLYGON (((-106.192619261926 21.3296751436553,-106.192619261926 21.2586120299934,-106.264626462646 21.2728246527258,-106.264626462646 21.3438877663876,-106.192619261926 21.3296751436553)),((-106.660666066607 21.7560538256262,-106.732673267327 21.7560538256262,-106.732673267327 21.7986916938233,-106.660666066607 21.7986916938233,-106.660666066607 21.7560538256262)),((-106.444644464446 21.5002…			ISLANDS
POLYGON ((-87.038703870387 5.53945128799976,-87.038703870387 5.51102604253503,-87.1107110711071 5.51102604253503,-87.1107110711071 5.52523866526739,-87.0747074707471 5.52523866526739,-87.0747074707471 5.53945128799976,-87.038703870387 5.53945128799976))	BEN20545	4	ISLANDS
POLYGON ((-109.22541809082 10.3204183476143,-109.217918395996 10.316248883506,-109.217361450195 10.3165273564062,-109.214302062988 10.3143052952507,-109.204307556152 10.3115291493178,-109.200973510742 10.309028615262,-109.199028015137 10.3059720890802,-109.198196411133 10.300971974643,-109.200416564941 10.2979164021357,-109.201530456543 10.2920827763467,-109.203750610352 10.2904167073171,-109.205…			ISLANDS
MULTIPOLYGON (((-35.1575157515751 -8.91478603081361,-35.3015301530153 -9.14218799453142,-35.6615661566157 -9.58277929923467,-35.6975697569757 -9.68226765836122,-35.8055805580558 -9.58277929923467,-35.8055805580558 -9.69648028109359,-36.021602160216 -9.99494535847321,-36.021602160216 -10.0802210948674,-36.2736273627363 -10.222347322191,-36.4176417641764 -10.5065997768383,-36.4176417641764 -10.4355…	BEN20005	4	MAINLANDS
MULTIPOLYGON (((-50.0630063006301 0.877711031784628,-50.0990099009901 0.764010049925723,-50.2790279027903 0.749797427193364,-50.1710171017102 0.891923654516994,-50.0630063006301 0.877711031784628)),((-50.3870387038704 1.87259462305006,-50.4950495049505 1.98629560490896,-50.4950495049505 2.09999658676787,-50.3870387038704 2.11420920950023,-50.3510351035104 1.9294451139795,-50.3870387038704 1.87259…	BEN20010	4	MAINLANDS
MULTIPOLYGON (((-73.6453645364536 1.64519265933225,-73.6453645364536 1.53149167747334,-73.4653465346535 1.34672758195261,-73.4293429342934 1.19038873189662,-73.1773177317732 0.962986768178808,-73.0693069306931 0.920348899981718,-72.8532853285328 1.06247512730535,-72.8532853285328 1.17617610916426,-72.6372637263726 1.19038873189662,-72.6372637263726 1.14775086369953,-72.4212421242124 1.04826250457…	BEN20067	4	MAINLANDS
MULTIPOLYGON (((-73.5373537353735 11.2671382491421,-73.6453645364536 11.068161530889,-73.6453645364536 10.9260353035654,-73.5733573357336 10.755483830777,-73.6093609360936 10.6133576034534,-73.5373537353735 10.5138692443269,-73.969396939694 10.3148925260738,-74.0774077407741 10.0590653168913,-73.8253825382538 9.76060023951162,-73.7893789378938 9.59004876672326,-74.005400540054 9.59004876672326,-7…	BEN20246	4	MAINLANDS
MULTIPOLYGON (((-57.8037803780378 -30.7595871704558,-57.8037803780378 -30.9159260205118,-57.9117911791179 -30.9301386432442,-57.8397839783978 -31.0438396251031,-57.9117911791179 -31.1433279842296,-57.9117911791179 -31.2854542115533,-57.983798379838 -31.4133678161445,-58.0918091809181 -31.4560056843416,-57.983798379838 -31.5412814207358,-58.019801980198 -31.782896007186,-58.1998199819982 -31.86817…	BEN20120	4	MAINLANDS
MULTIPOLYGON (((-73.033303330333 4.74354441498742,-73.033303330333 4.71511916952269,-73.1413141314131 4.30295311028416,-73.1413141314131 4.21767737388998,-73.3573357335734 4.30295311028416,-73.5373537353735 4.27452786481943,-73.5733573357336 4.45929196034015,-73.7533753375338 4.51614245126961,-73.8253825382538 4.37401622394597,-73.7533753375338 4.18925212842525,-73.9333933393339 4.14661426022816,…	BEN20100	4	MAINLANDS
MULTIPOLYGON (((-46.2466246624662 -12.7948320367488,-46.1026102610261 -12.8943203958753,-46.0666066606661 -12.9795961322695,-46.2106210621062 -13.0364466231989,-46.2106210621062 -13.2212107187197,-46.0666066606661 -13.2496359641844,-46.0666066606661 -13.3349117005786,-46.2106210621062 -13.4201874369727,-46.2826282628263 -13.6475894006905,-46.2466246624662 -13.9602671008025,-46.030603060306 -14.28…	BEN20149	4	MAINLANDS
MULTIPOLYGON (((-50.2430243024302 -9.83860650841721,-50.2790279027903 -9.99494535847321,-50.3870387038704 -10.1086463403321,-50.4230423042304 -10.378686172247,-50.4950495049505 -10.3928987949794,-50.5670567056706 -10.7197891178237,-50.6750675067507 -10.8334900996826,-50.6030603060306 -11.0893173088652,-50.6750675067507 -11.1461677997946,-50.7470747074707 -11.5299086135684,-50.6750675067507 -11.58…	BEN20262	4	MAINLANDS
MULTIPOLYGON (((-35.013501350135 -6.51285278904422,-34.977497749775 -6.81131786642386,-34.8694869486949 -6.9108062255504,-34.8694869486949 -7.03871983014167,-34.7974797479748 -7.15242081200057,-34.7974797479748 -7.53616162577438,-34.9054905490549 -7.53616162577438,-35.013501350135 -7.42246064391547,-35.3375337533753 -7.37982277571838,-35.3735373537354 -7.4508858893802,-35.5175517551755 -7.4508858…	BEN20349	4	MAINLANDS
MULTIPOLYGON (((-48.2628262826283 -25.4724915140167,-48.3348334833483 -25.4014284003549,-48.2628262826283 -25.3445779094255,-48.2628262826283 -25.4724915140167)),((-48.1188118811881 -25.3303652866931,-48.2628262826283 -25.4582788912844,-48.2268226822682 -25.3303652866931,-48.3348334833483 -25.2450895502989,-48.4428442844284 -25.2450895502989,-48.4428442844284 -25.4724915140167,-48.5508550855085 -…	BEN20350	4	MAINLANDS
MULTIPOLYGON (((-38.9018901890189 -13.4059748142404,-38.9018901890189 -13.5054631733669,-39.045904590459 -13.4628253051698,-39.045904590459 -13.391762191508,-38.9018901890189 -13.4059748142404)),((-38.8298829882988 -13.0577655572975,-38.9018901890189 -13.1217223595931,-38.8658865886589 -13.1785728505226,-39.045904590459 -13.3633369460433,-39.0819081908191 -13.5196757960993,-39.009900990099 -13.49…	BEN20032	4	MAINLANDS
MULTIPOLYGON (((-49.7389738973897 -29.3241122744871,-49.9189918991899 -29.5799394836697,-50.0630063006301 -29.8357666928522,-50.2790279027903 -30.3616337339497,-50.6750675067507 -30.9159260205118,-50.6750675067507 -30.9585638887089,-50.8910891089109 -31.2286037206238,-51.3231323132313 -31.62655715713,-51.8271827182718 -31.9108096117772,-52.0792079207921 -32.1666368209598,-52.2232223222322 -32.251…	BEN20376	4	MAINLANDS
MULTIPOLYGON (((-63.3843384338434 -39.3297986780708,-63.3843384338434 -40.7084230831101,-63.2043204320432 -40.7226357058424,-62.9522952295229 -40.822124064969,-62.7722772277228 -41.0495260286868,-63.024302430243 -41.1632270105457,-63.7803780378038 -41.1916522560104,-63.960396039604 -41.0637386514191,-64.7884788478848 -40.7936988195042,-64.7884788478848 -40.7226357058424,-65.040504050405 -40.77948…	BEN20377	4	MAINLANDS
MULTIPOLYGON (((-62.6282628262826 -22.2320135310379,-62.6282628262826 -22.3030766446997,-62.3402340234023 -22.4736281174881,-62.3402340234023 -24.1080797317099,-62.3402340234023 -24.3923321863571,-62.6282628262826 -24.7760730001309,-62.6642664266427 -24.7902856228633,-63.1323132313231 -25.3303652866931,-63.3843384338434 -25.6572556095374,-63.9243924392439 -25.6572556095374,-64.2124212421242 -25.5…	BEN20389	4	MAINLANDS
MULTIPOLYGON (((-66.7326732673267 -31.8823843663125,-66.9486948694869 -31.9108096117772,-67.1287128712871 -31.8539591208478,-67.3807380738074 -31.8539591208478,-67.3807380738074 -32.3656135392129,-67.3447344734473 -32.3940387846776,-67.5607560756076 -32.2661251800863,-67.8487848784878 -32.251912557354,-67.992799279928 -32.0671484618332,-68.2088208820882 -32.1097863300303,-68.4608460846085 -32.067…	BEN20392	4	MAINLANDS
MULTIPOLYGON (((-48.4428442844284 -27.4196208283505,-48.4428442844284 -27.6043849238712,-48.5148514851485 -27.6470227920683,-48.5148514851485 -27.4338334510828,-48.4428442844284 -27.4196208283505)),((-48.5868586858686 -26.4105246143527,-48.7308730873087 -26.2826110097614,-48.5148514851485 -26.1689100279025,-48.4788478847885 -26.2115478960996,-48.5868586858686 -26.4105246143527)),((-48.58685868586…	BEN20396	4	MAINLANDS
MULTIPOLYGON (((-67.5967596759676 -45.9955187395492,-67.6327632763276 -46.0807944759433,-67.5607560756076 -46.3934721760553,-67.3807380738074 -46.6066615170408,-66.984698469847 -46.8340634807586,-66.8406840684068 -46.9761897080822,-66.6606660666067 -47.047252821744,-66.3726372637264 -47.0756780672088,-65.976597659766 -47.0614654444764,-65.7605760576058 -47.2035916718,-65.7245724572457 -47.3172926…	BEN20397	4	MAINLANDS
MULTIPOLYGON (((-59.6399639963996 -30.3332084884849,-59.5679567956796 -30.4184842248791,-59.5679567956796 -30.5748230749351,-59.7479747974797 -30.9017133977795,-59.9279927992799 -31.1433279842296,-60.03600360036 -31.2286037206238,-60.2160216021602 -31.5128561752711,-60.4320432043204 -31.6976202707918,-60.6480648064806 -31.7260455162565,-60.6840684068407 -31.8823843663125,-60.6840684068407 -32.322…	BEN20398	4	MAINLANDS
MULTIPOLYGON (((-73.6093609360936 7.69976994331896,-73.5013501350135 7.60028158419242,-73.2493249324933 7.54343109326296,-73.2133213321332 7.61449420692478,-72.997299729973 7.61449420692478,-72.8532853285328 7.28760388408043,-72.8532853285328 7.03177667489789,-72.6732673267327 6.96071356123607,-72.5652565256526 6.9891388067008,-72.5292529252925 6.88965044757426,-72.4932493249325 6.8754378248419,-…	BEN20399	4	MAINLANDS
MULTIPOLYGON (((-45.2385238523852 -23.838039899795,-45.2745274527453 -23.9091030134568,-45.4545454545454 -23.9233156361891,-45.3465346534653 -23.7385515406684,-45.2385238523852 -23.7385515406684,-45.2385238523852 -23.838039899795)),((-47.5067506750675 -24.7050098864691,-47.8307830783078 -24.9608370956516,-47.8307830783078 -24.9075397604053,-47.8026063475912 -24.8866842813958,-47.5067506750675 -24…	BEN20401	4	MAINLANDS
MULTIPOLYGON (((-61.3681368136814 8.58095255272548,-61.2601260126013 8.56673992999311,-61.2547637742498 8.55403928840249,-61.2601260126013 8.55252730726075,-61.2534586792013 8.55094812695716,-61.2241224122412 8.48146419359893,-61.4401440144014 8.4956768163313,-61.3681368136814 8.58095255272548)),((-61.2547637742498 8.55403928840249,-61.008100810081 8.62359042092258,-61.0801080108011 8.50988943906…	BEN20493	4	MAINLANDS
MULTIPOLYGON (((-37.2457245724572 -4.83576330662537,-37.6057605760576 -4.94946428848428,-37.7497749774977 -5.07737789307554,-37.8937893789379 -5.44690608411699,-38.0738073807381 -5.63167017963771,-38.1098109810981 -5.87328476608788,-38.2178217821782 -5.93013525701733,-38.3258325832583 -6.10068672980569,-38.4338433843384 -6.07226148434097,-38.5778577857786 -6.25702557986169,-38.5418541854185 -6.38…	BEN20072	4	MAINLANDS
POLYGON ((-65.0765076507651 -42.0159843744875,-64.8604860486049 -42.2007484700082,-64.4644464446445 -42.27181158367,-64.6084608460846 -42.428150433726,-64.1044104410441 -42.428150433726,-64.032403240324 -42.3002368291347,-64.3204320432043 -42.27181158367,-63.7443744374437 -42.0870474881493,-63.6003600360036 -42.2860242064024,-63.5643564356436 -42.5560640383173,-63.6723672367237 -42.8118912474998,…	BEN20083	4	MAINLANDS
MULTIPOLYGON (((-75.2655265526553 10.71284596258,-75.2295229522952 10.4712313761298,-74.9054905490549 10.2580420351443,-74.9414941494149 10.1159158078207,-74.8334833483348 10.0732779396236,-74.8694869486949 9.94536433503234,-74.7974797479748 9.44792253939963,-74.6174617461746 9.36264680300545,-74.5454545454545 9.23473319841418,-74.4374437443744 9.26315844387891,-74.1134113411341 9.02154385742873,…	BEN20047	4	MAINLANDS
MULTIPOLYGON (((-60.7560756075607 -13.6760146461553,-60.4680468046805 -13.7897156280142,-60.3960396039604 -14.017117591732,-60.4680468046805 -14.0881807053938,-60.4680468046805 -14.2587321781822,-60.3240324032403 -14.5145593873647,-60.2520252025202 -14.8414497102091,-60.2520252025202 -15.0972769193916,-60.5400540054005 -15.111489542124,-60.2160216021602 -15.4810177331654,-60.1440144014401 -16.262…	BEN20048	4	MAINLANDS
MULTIPOLYGON (((-69.8289828982898 6.03689308363247,-69.9009900990099 5.99425521543538,-69.9369936993699 5.83791636537938,-70.1170117011701 5.61051440166157,-70.3690369036904 5.55366391073212,-70.6930693069307 5.38311243794376,-70.6930693069307 5.29783670154958,-70.8370837083708 5.16992309695831,-70.981098109811 5.0988599832965,-70.981098109811 4.99937162416995,-71.0891089108911 4.89988326504341,-…	BEN20068	4	MAINLANDS
MULTIPOLYGON (((-66.1566156615661 -26.225760518832,-66.2286228622862 -26.382099368888,-66.2286228622862 -26.538438218944,-66.012601260126 -26.5952887098734,-65.8325832583258 -26.737414937197,-65.8685868586859 -26.9506042781825,-66.0486048604861 -27.0927305055061,-66.1926192619262 -27.3343450919563,-65.976597659766 -27.3911955828858,-65.9405940594059 -27.6612354148007,-65.8685868586859 -27.7749363…	BEN20069	4	MAINLANDS
MULTIPOLYGON (((-77.5697569756976 3.06645493256856,-77.6417641764176 3.06645493256856,-77.5337533753375 3.20858115989219,-77.5697569756976 3.06645493256856)),((-76.0936093609361 3.20858115989219,-76.021602160216 2.99539181890675,-75.9495949594959 2.7822024779213,-75.8415841584158 2.64007625059767,-75.8055805580558 2.4695247778093,-75.8775877587759 2.44109953234458,-76.021602160216 2.5263752687387…	BEN20070	4	MAINLANDS
MULTIPOLYGON (((-57.2637263726373 5.4826007970703,-57.2637263726373 5.3688998152114,-57.3357335733573 5.34047456974668,-57.1917191719172 5.15571047422595,-57.2997299729973 5.16992309695831,-57.2997299729973 5.02779686963468,-57.4077407740774 4.99937162416995,-57.6957695769577 4.99937162416995,-57.9117911791179 4.85724539684632,-57.8397839783978 4.61563081039615,-57.9477947794779 4.43086671487543,…	BEN20167	4	MAINLANDS
MULTIPOLYGON (((-55.967596759676 -27.3343450919563,-56.003600360036 -27.519109187477,-55.8595859585959 -27.7180859057301,-55.8595859585959 -27.8602121330537,-55.6435643564356 -28.1302519649686,-55.7875787578758 -28.2439529468275,-55.7155715571557 -28.3576539286864,-55.8955895589559 -28.3576539286864,-56.003600360036 -28.5992685151366,-56.1836183618362 -28.769819987925,-56.2916291629163 -28.784032…	BEN20095	4	MAINLANDS
MULTIPOLYGON (((-40.1980198019802 -17.968226711329,-40.1980198019802 -18.0108645795261,-39.6579657965796 -18.323542279638,-39.7659765976598 -18.479881129694,-39.7659765976598 -19.1478743981151,-39.6939693969397 -19.1620870208475,-39.6939693969397 -19.4321268527624,-39.8019801980198 -19.6453161937478,-40.01800180018 -19.730591930142,-40.0900090009001 -19.886930780198,-40.1620162016202 -20.01484438…	BEN20123	4	MAINLANDS
MULTIPOLYGON (((-71.3411341134113 11.849855781169,-71.7731773177318 11.693516931113,-71.989198919892 11.6650916856483,-72.2412241224122 11.1676498900156,-72.4932493249325 11.1392246445509,-72.5292529252925 11.0113110399596,-72.8172817281728 10.6133576034534,-72.9252925292529 10.4143808852003,-73.1413141314131 10.400168262468,-73.0693069306931 10.5991449807211,-73.1413141314131 10.7270585853123,-7…	BEN20226	4	MAINLANDS
MULTIPOLYGON (((-65.1125112511251 -30.06316865657,-65.4005400540054 -30.1342317702318,-65.6525652565256 -30.8022250386529,-65.7605760576058 -31.0154143796384,-65.7605760576058 -31.8823843663125,-66.1206120612061 -31.8823843663125,-66.1926192619262 -31.9250222345096,-66.7326732673267 -31.8823843663125,-66.8406840684068 -31.62655715713,-67.0567056705671 -31.5412814207358,-67.1287128712871 -31.04383…	BEN20228	4	MAINLANDS
MULTIPOLYGON (((-44.4824482448245 -2.80335825589744,-44.4824482448245 -2.94548448322107,-44.6264626462646 -3.01654759688288,-44.6264626462646 -2.80335825589744,-44.4824482448245 -2.71808251950326,-44.4824482448245 -2.80335825589744)),((-44.9144914491449 -1.26839500080221,-44.9144914491449 -1.32524549173166,-45.022502250225 -1.39630860539348,-44.986498649865 -1.25418237806985,-44.9144914491449 -1.…	BEN20257	4	MAINLANDS
MULTIPOLYGON (((-53.051305130513 -18.0108645795261,-53.051305130513 -18.3519675251028,-52.7632763276328 -18.4088180160322,-52.9072907290729 -18.63621997975,-52.7632763276328 -18.7214957161442,-52.4752475247525 -18.7072830934118,-52.3312331233123 -18.8209840752708,-52.2232223222322 -18.8209840752708,-52.0792079207921 -18.948897679862,-51.8631863186318 -19.0057481707915,-51.7191719171917 -19.119449…	BEN20263	4	MAINLANDS
POLYGON ((-40.1980198019802 -17.968226711329,-40.4500450045005 -17.8687383522024,-40.6300630063006 -17.968226711329,-40.9180918091809 -17.9398014658642,-40.7740774077408 -18.0819276931879,-40.7740774077408 -18.1529908068497,-40.9180918091809 -18.0961403159202,-41.0981098109811 -18.1814160523144,-41.1341134113411 -18.2666917887086,-40.990099009901 -18.4372432614969,-41.0621062106211 -18.6646452252…	BEN20275	4	MAINLANDS
MULTIPOLYGON (((-67.3447344734473 -32.3940387846776,-67.2007200720072 -32.6925038620572,-67.2007200720072 -33.2467961486194,-67.1647164716472 -33.4457728668725,-66.984698469847 -33.6589622078579,-66.9486948694869 -33.8295136806463,-66.7686768676868 -33.9858525307023,-66.8046804680468 -34.1990418716877,-66.7686768676868 -34.5969953081939,-66.5526552655266 -34.8670351401088,-66.5166516651665 -35.06…	BEN20268	4	MAINLANDS
MULTIPOLYGON (((-78.5418541854185 2.42688690961222,-78.4698469846985 2.5121626460064,-78.3258325832583 2.44109953234458,-78.2538253825383 2.55480051420349,-78.1458145814581 2.49795002327404,-78.1294493085672 2.51087058939437,-78.1098109810981 2.49795002327404,-78.1163570902545 2.52120704229063,-78.0738073807381 2.55480051420349,-77.965796579658 2.52637526873876,-77.9297929792979 2.61165100513294,…	BEN20293	4	MAINLANDS
MULTIPOLYGON (((-68.2448244824482 -37.5816460819902,-68.2448244824482 -38.9886957324941,-68.5688568856886 -39.102396714353,-68.6408640864086 -39.2018850734796,-68.7848784878488 -39.2871608098737,-68.9288928892889 -39.5003501508592,-69.2529252925293 -39.5856258872534,-69.3969396939694 -39.7561773600417,-69.9369936993699 -39.9409414555625,-70.00900090009 -40.0546424374214,-70.04500450045 -40.367320…	BEN20302	4	MAINLANDS
MULTIPOLYGON (((-35.013501350135 -6.51285278904422,-35.3015301530153 -6.51285278904422,-35.3375337533753 -6.54127803450896,-35.4815481548155 -6.45600229811478,-35.6615661566157 -6.42757705265005,-35.985598559856 -6.47021492084714,-36.3096309630963 -6.41336442991769,-36.3096309630963 -6.29966344805878,-36.5256525652565 -6.39915180718532,-36.5256525652565 -6.88238098008567,-36.7416741674167 -6.9960…	BEN20375	4	MAINLANDS
MULTIPOLYGON (((-44.2664266426643 -23.0847708949797,-44.0864086408641 -23.1984718768386,-44.3384338433843 -23.1984718768386,-44.2664266426643 -23.0847708949797)),((-40.9540954095409 -21.2797678079696,-41.0981098109811 -21.492957148955,-41.0621062106211 -21.7629969808699,-40.9540954095409 -21.9903989445877,-41.2421242124212 -22.1325251719114,-41.7461746174617 -22.2888640219674,-41.7821782178218 -2…	BEN20378	4	MAINLANDS
MULTIPOLYGON (((-36.4176417641764 -10.5065997768383,-36.5976597659766 -10.5634502677677,-36.9216921692169 -10.7908522314855,-37.029702970297 -10.9329784588092,-37.0438616895397 -10.8547291875861,-37.2097209720972 -11.1035299315975,-37.2097209720972 -11.1888056679917,-37.2817281728173 -11.2882940271183,-37.3177317731773 -11.4304202544419,-37.3843384338434 -11.4304202544419,-37.3897389738974 -11.47…	BEN20409	4	MAINLANDS
MULTIPOLYGON (((-54.1674167416742 5.34047456974668,-54.2754275427543 5.25519883335249,-54.4554455445545 5.02779686963468,-54.4914491449145 4.74354441498742,-54.4194419441944 4.68669392405796,-54.4554455445545 4.41665409214306,-54.3474347434743 4.16082688296053,-54.3474347434743 4.0187006556369,-54.2034203420342 3.80551131465145,-54.0954095409541 3.76287344645436,-54.0594059405941 3.63495984186309…	BEN20447	4	MAINLANDS
MULTIPOLYGON (((-45.958595859586 -10.3218356813176,-45.7425742574257 -10.3360483040499,-45.8505850585059 -10.4497492859088,-46.1026102610261 -10.5918755132325,-46.3186318631863 -10.7624269860208,-46.2466246624662 -10.9187658360768,-46.3906390639064 -10.9756163270063,-46.5346534653465 -11.2172309134564,-46.5706570657066 -11.3735697635124,-46.4986498649865 -11.4872707453713,-46.2466246624662 -11.51…	BEN20466	4	MAINLANDS
MULTIPOLYGON (((-75.6975697569757 4.70090654679033,-75.6975697569757 4.62984343312851,-75.8415841584158 4.62984343312851,-75.8415841584158 4.41665409214306,-75.7695769576958 4.11818901476344,-75.6975697569757 4.07555114656635,-75.7695769576958 3.94763754197508,-75.8775877587759 3.93342491924272,-75.985598559856 3.47862099180709,-76.0936093609361 3.20858115989219,-76.3816381638164 3.3222821417511,…	BEN20489	4	MAINLANDS
MULTIPOLYGON (((-70.1530153015301 2.07157134130314,-70.1890189018902 1.88680724578241,-70.04500450045 1.75889364119115,-69.8289828982898 1.70204315026169,-69.8289828982898 1.06247512730535,-69.3249324932493 1.07668775003771,-69.1449144914491 0.891923654516994,-69.1449144914491 0.636096445334459,-69.3609360936094 0.636096445334459,-69.4329432943294 0.735584804460998,-69.7929792979298 0.60767119986…	BEN20492	4	MAINLANDS
MULTIPOLYGON (((-67.7047704770477 4.04712590110162,-67.8127812781278 4.00448803290453,-67.9207920792079 3.87657442831326,-67.9567956795679 3.96185016470744,-68.0648064806481 3.99027541017217,-68.3528352835283 3.97606278743981,-68.5328532853285 3.79129869191908,-68.7848784878488 3.76287344645436,-68.9288928892889 3.69181033279254,-69.1809180918092 3.63495984186309,-69.2889288928893 3.7202355782572…	BEN20496	4	MAINLANDS
MULTIPOLYGON (((-58.8838883888389 0.238143008828288,-58.8478847884789 0.039166290575203,-58.8838883888389 -0.188235673142607,-58.8478847884789 -0.372999768663327,-58.7398739873987 -0.429850259592783,-58.7398739873987 -0.657252223310593,-58.6318631863186 -0.770953205169498,-58.4518451845184 -0.827803696098954,-58.4158415841584 -1.02678041435204,-58.3438343834383 -1.11205615074621,-58.2358235823582…	BEN20522	4	MAINLANDS
MULTIPOLYGON (((-62.0882088208821 -30.1484443929642,-62.1242124212421 -30.4469094703438,-62.1962196219622 -30.5606104522027,-62.016201620162 -30.6743114340616,-61.8361836183618 -30.7453745477235,-62.0882088208821 -31.4560056843416,-62.1242124212421 -31.6407697798623,-62.2322232223222 -31.7260455162565,-62.1962196219622 -31.9108096117772,-62.2322232223222 -32.1382115754951,-62.0522052205221 -32.26…	BEN20524	4	MAINLANDS
MULTIPOLYGON (((-69.4329432943294 -1.02678041435204,-69.3969396939694 -1.12626877347858,-69.3969396939694 -1.35367073719639,-69.4689468946895 -1.46737171905529,-69.4689468946895 -1.70898630550547,-69.5409540954095 -1.93638826922328,-69.5769576957696 -2.32012908299708,-69.6489648964896 -2.51910580125017,-69.7929792979298 -3.32922529699487,-69.7929792979298 -3.5139893925156,-69.8649864986499 -3.727…	BEN20526	4	MAINLANDS
MULTIPOLYGON (((-68.5328532853285 -25.2735147957636,-68.6408640864086 -25.2735147957636,-68.7488748874887 -25.3730031548902,-68.964896489649 -25.3872157776225,-69.0729072907291 -25.5009167594814,-69.0729072907291 -25.600405118608,-69.2889288928893 -25.5719798731433,-69.5049504950495 -25.6998934777345,-69.8649864986499 -25.8135944595934,-70.04500450045 -25.7993818368611,-70.1530153015301 -25.92729…			MAINLANDS
MULTIPOLYGON (((-70.6570657065706 -26.0836342915083,-70.5130513051305 -25.9557206869171,-70.1530153015301 -25.9272954414523,-70.04500450045 -25.7993818368611,-69.8649864986499 -25.8135944595934,-69.5049504950495 -25.6998934777345,-69.2889288928893 -25.5719798731433,-69.0729072907291 -25.600405118608,-69.0729072907291 -25.5009167594814,-68.964896489649 -25.3872157776225,-68.7488748874887 -25.37300…	BEN20528	4	MAINLANDS
MULTIPOLYGON (((-70.1170117011701 -33.0620320530987,-70.0810081008101 -33.0904572985634,-70.0810081008101 -33.1046699212958,-70.0810081008101 -33.1330951667605,-70.1170117011701 -33.1615204122252,-70.0810081008101 -33.2041582804223,-70.04500450045 -33.2183709031547,-70.04500450045 -33.232583525887,-70.04500450045 -33.2610087713517,-70.00900090009 -33.3178592622812,-69.97299729973 -33.317859262281…	BEN20529	4	MAINLANDS
MULTIPOLYGON (((-72.997299729973 -53.4997835422369,-72.8892889288929 -53.5139961649693,-72.8532853285328 -53.6845476377577,-72.7812781278128 -53.4855709195046,-72.6732673267327 -53.5992719013635,-72.4212421242124 -53.5992719013635,-72.4212421242124 -53.7129728832224,-72.2412241224122 -53.7271855059547,-72.1332133213321 -53.8124612423489,-72.3492349234923 -53.8693117332784,-72.4212421242124 -53.98…			MAINLANDS
MULTIPOLYGON (((-71.9171917191719 7.01756405216553,-71.989198919892 6.94650093850371,-71.989198919892 6.80437471118008,-72.1332133213321 6.61961061565936,-72.1332133213321 6.49169701106809,-72.2412241224122 6.47748438833573,-72.3492349234923 6.33535816101209,-72.3852385238524 6.30693291554737,-72.3852385238524 6.03689308363247,-72.3492349234923 5.99425521543538,-72.4572457245725 5.85212898811175,…	BEN20052	4	MAINLANDS
MULTIPOLYGON (((-65.1845184518452 -22.0898873037143,-65.2205220522052 -22.3030766446997,-65.3285328532853 -22.4878407402204,-65.2565256525653 -22.7720931948677,-65.2565256525653 -22.9284320449237,-65.004500450045 -23.0279204040502,-65.040504050405 -23.2837476132328,-64.968496849685 -23.2837476132328,-64.8964896489649 -23.4969369542182,-64.6444644464446 -23.4542990860212,-64.5004500450045 -23.5395…	BEN20211	4	MAINLANDS
MULTIPOLYGON (((-69.4329432943294 6.10795619729428,-69.5409540954095 6.05110570636483,-69.8289828982898 6.03689308363247,-70.00900090009 6.13638144275901,-70.1530153015301 6.29272029281501,-70.4050405040504 6.29272029281501,-70.5490549054906 6.23586980188555,-70.9450945094509 6.22165717915319,-71.2331233123312 6.29272029281501,-71.4851485148515 6.19323193368846,-71.7731773177318 6.20744455642083,…	BEN20019	4	MAINLANDS
MULTIPOLYGON (((-62.0882088208821 -39.102396714353,-61.8721872187219 -39.1450345825501,-61.8721872187219 -39.2445229416766,-62.016201620162 -39.2018850734796,-62.0882088208821 -39.102396714353)),((-58.4518451845184 -34.014277776167,-58.3798379837984 -34.0284903988994,-58.4158415841584 -34.2558923626172,-58.4878487848785 -34.326955476279,-58.4878487848785 -34.5259321945321,-58.3438343834383 -34.65…	BEN20056	4	MAINLANDS
MULTIPOLYGON (((-72.9252925292529 10.4143808852003,-72.9252925292529 10.1159158078207,-72.961296129613 10.1017031850883,-72.961296129613 9.81745073044107,-73.0693069306931 9.6895371258498,-73.0693069306931 9.60426138945562,-73.3213321332133 9.23473319841418,-73.3933393339334 9.17788270748473,-73.4293429342934 9.04996910289346,-73.4293429342934 8.70886615731674,-73.5373537353735 8.53831468452839,-…	BEN20074	4	MAINLANDS
MULTIPOLYGON (((-58.3438343834383 -26.893753787253,-58.4878487848785 -26.9506042781825,-58.4878487848785 -27.0358800145767,-58.6678667866787 -27.1922188646327,-58.5958595859586 -27.3201324692239,-58.8478847884789 -27.4622586965476,-58.8118811881188 -27.6470227920683,-58.8478847884789 -28.0023383603774,-60.3960396039604 -28.0023383603774,-61.6921692169217 -28.0023383603774,-61.6921692169217 -26.21…	BEN20075	4	MAINLANDS
MULTIPOLYGON (((-77.4617461746175 4.30295311028416,-77.3537353735373 4.2887404875518,-77.4257425742574 4.21767737388998,-77.4617461746175 4.30295311028416)),((-76.8496849684968 8.12614862528985,-76.993699369937 8.02666026616331,-77.029702970297 7.88453403883968,-77.1377137713771 7.74240781151605,-77.029702970297 7.72819518878369,-76.7056705670567 7.38709224320697,-76.4896489648965 7.2023281476862…	BEN20080	4	MAINLANDS
POLYGON ((-51.6831683168317 4.03291327836926,-51.7911791179118 3.97606278743981,-51.7911791179118 3.87657442831326,-51.971197119712 3.77708606918672,-51.971197119712 3.72023557825727,-52.2232223222322 3.23700640535692,-52.2952295229523 3.23700640535692,-52.3312331233123 3.0522423098362,-52.4752475247525 2.73956460972421,-52.5472547254725 2.65428887333003,-52.5472547254725 2.52637526873876,-52.655…	BEN20134	4	MAINLANDS
MULTIPOLYGON (((-66.8766876687669 1.21881397736135,-67.0927092709271 1.17617610916426,-67.0567056705671 1.61676741386751,-67.2727272727273 1.9294451139795,-67.3087308730873 2.07157134130314,-67.4167416741674 2.12842183223259,-67.5967596759676 2.05735871857078,-67.6687668766877 1.91523249124715,-67.8127812781278 1.77310626392351,-67.992799279928 1.74468101845878,-68.1008100810081 1.95787035944424,…	BEN20154	4	MAINLANDS
MULTIPOLYGON (((-71.0891089108911 2.88169083704784,-70.8730873087309 2.79641510065366,-70.6930693069307 2.76798985518894,-70.6570657065706 2.83905296885075,-70.5130513051305 2.81062772338603,-70.5130513051305 2.7822024779213,-70.8730873087309 2.56901313693585,-70.7650765076508 2.5121626460064,-70.6570657065706 2.32739855048568,-70.5490549054906 2.24212281409149,-70.4410441044104 2.29897330502095,…	BEN20160	4	MAINLANDS
MULTIPOLYGON (((-80.01800180018 -2.8175708786298,-80.1260126012601 -2.87442136955925,-80.1260126012601 -3.01654759688288,-80.2700270027003 -3.03076021961525,-80.2700270027003 -2.83178350136216,-80.1980198019802 -2.71808251950326,-80.05400540054 -2.66123202857381,-79.9099909990999 -2.71808251950326,-80.01800180018 -2.8175708786298)),((-77.0657065706571 0.366056613419559,-76.9216921692169 0.2665682…	BEN20116	4	MAINLANDS
MULTIPOLYGON (((-74.6894689468947 -43.5651602523151,-74.7974797479748 -43.6504359887092,-74.8694869486949 -43.5651602523151,-74.6894689468947 -43.5651602523151)),((-71.6651665166517 -39.571413264521,-71.7011701170117 -39.571413264521,-71.7011701170117 -39.5856258872534,-71.7011701170117 -39.5998385099857,-71.7011701170117 -39.6282637554505,-71.7011701170117 -39.6566890009152,-71.7011701170117 -39…	BEN20530	4	MAINLANDS
MULTIPOLYGON (((-71.0891089108911 2.88169083704784,-71.1251125112511 2.8959034597802,-72.025202520252 2.82484034611839,-72.2052205220522 2.86747821431548,-72.2052205220522 2.76798985518894,-72.3132313231323 2.81062772338603,-72.6012601260126 2.64007625059767,-72.9252925292529 2.58322575966821,-72.9252925292529 2.49795002327404,-73.2493249324933 2.37003641868277,-73.5013501350135 2.3558237959504,-…	BEN20269	4	MAINLANDS
MULTIPOLYGON (((-72.0612061206121 7.06020192036262,-72.2052205220522 7.04598929763025,-72.3852385238524 6.88965044757426,-72.5292529252925 6.88965044757426,-72.5652565256526 6.9891388067008,-72.6732673267327 6.96071356123607,-72.8532853285328 7.03177667489789,-72.8532853285328 7.28760388408043,-72.997299729973 7.61449420692478,-73.2133213321332 7.61449420692478,-73.2493249324933 7.54343109326296,…	BEN20319	4	MAINLANDS
MULTIPOLYGON (((-74.3654365436544 -0.586189109648778,-74.3654365436544 -0.728315336972408,-74.2934293429343 -0.813591073366588,-74.2574257425743 -1.02678041435204,-74.041404140414 -1.06941828254913,-73.8613861386139 -1.16890664167567,-73.8613861386139 -1.25418237806985,-73.6453645364536 -1.28260762353457,-73.4293429342934 -1.59528532364656,-73.5013501350135 -1.65213581457602,-73.5013501350135 -1.…	BEN20353	4	MAINLANDS
MULTIPOLYGON (((-66.8406840684068 -9.83860650841721,-66.6246624662466 -9.90966962207903,-66.7686768676868 -9.98073273574084,-67.0567056705671 -10.2649851903881,-67.3087308730873 -10.3218356813176,-67.3447344734473 -10.378686172247,-67.5967596759676 -10.5065997768383,-67.7407740774077 -10.7197891178237,-67.8127812781278 -10.6629386268943,-68.1008100810081 -10.691363872359,-68.2088208820882 -10.904…	BEN20001	4	MAINLANDS
MULTIPOLYGON (((-41.2421242124212 -3.01654759688288,-41.3861386138614 -3.25816218333306,-41.4581458145815 -3.37186316519196,-41.2781278127813 -3.84087971535995,-41.0981098109811 -4.29568364279557,-41.1341134113411 -4.49466036104865,-41.2421242124212 -4.57993609744283,-41.1701170117012 -4.66521183383701,-41.1701170117012 -4.87840117482246,-41.0981098109811 -5.03474002487845,-41.0981098109811 -5.29…	BEN20355	4	MAINLANDS
MULTIPOLYGON (((-58.3438343834383 -26.893753787253,-58.4878487848785 -26.8226906735912,-58.5598559855986 -26.694777069,-58.7758775877588 -26.5242255962116,-58.8838883888389 -26.4958003507469,-58.9558955895589 -26.382099368888,-59.1359135913591 -26.3252488779585,-59.3519351935194 -26.3394615006909,-59.4239423942394 -26.1689100279025,-59.6759675967597 -26.1262721597054,-59.6759675967597 -26.0125711…	BEN20132	4	MAINLANDS
MULTIPOLYGON (((-63.3843384338434 -35.0233739901648,-63.3843384338434 -39.3297986780708,-63.4923492349235 -39.3297986780708,-63.7083708370837 -39.2160976962119,-63.7443744374437 -39.1450345825501,-63.9243924392439 -39.102396714353,-64.2844284428443 -38.8892073733676,-64.7884788478848 -38.8039316369734,-65.1845184518452 -38.8039316369734,-65.4005400540054 -38.8465695051705,-65.5085508550855 -38.77…	BEN20227	4	MAINLANDS
MULTIPOLYGON (((-74.8334833483348 8.18299911621931,-74.5094509450945 7.92717190703677,-74.5094509450945 7.74240781151605,-74.5814581458146 7.4155174886717,-74.4734473447345 7.33024175227752,-74.3294329432943 7.47236797960115,-74.3654365436544 7.37287962047461,-74.3654365436544 7.11705241129207,-74.3294329432943 7.01756405216553,-74.2214221422142 7.01756405216553,-73.9333933393339 7.28760388408043…	BEN20018	4	MAINLANDS
MULTIPOLYGON (((-74.9054905490549 10.2580420351443,-75.2295229522952 10.4712313761298,-75.2655265526553 10.71284596258,-75.2655265526553 10.755483830777,-75.2295229522952 10.8123343217065,-75.049504950495 10.8976100581007,-74.8694869486949 11.1250120218185,-74.7254725472547 10.9260353035654,-74.7254725472547 10.5422944897916,-74.8334833483348 10.4854439988621,-74.9054905490549 10.2580420351443)))	BEN20027	4	MAINLANDS
MULTIPOLYGON (((-74.6534653465346 5.76685325171757,-74.6534653465346 5.73842800625284,-74.6534653465346 5.45417555160558,-74.7614761476148 5.28362407881722,-74.9414941494149 5.31204932428194,-75.1215121512151 5.16992309695831,-75.3015301530153 5.15571047422595,-75.3375337533753 5.08464736056413,-75.3375337533753 4.85724539684632,-75.4095409540954 4.81460752864923,-75.5175517551755 4.9140958877757…	BEN20061	4	MAINLANDS
MULTIPOLYGON (((-76.0576057605761 1.04826250457299,-75.9135913591359 1.03404988184062,-75.9135913591359 0.94877414544645,-75.7695769576958 0.849285786319903,-75.6255625562556 0.877711031784628,-75.5175517551755 0.764010049925723,-75.2655265526553 0.749797427193364,-75.1935193519352 0.607671199869728,-75.1935193519352 0.493970218010823,-74.977497749775 0.465544972546098,-74.977497749775 0.26656825…	BEN20364	4	MAINLANDS
MULTIPOLYGON (((-60.9000900090009 -51.8653319280152,-60.8640864086409 -51.9506076644093,-61.1161116111611 -51.9079697962122,-61.044104410441 -51.7942688143533,-60.9000900090009 -51.8653319280152)),((-59.3519351935194 -51.3678901323824,-59.2439243924392 -51.4105280005795,-59.3879387938794 -51.623717341565,-59.5679567956796 -51.6663552097621,-59.8559855985599 -51.9648202871417,-60.2880288028803 -52…			ISLANDS
MULTIPOLYGON (((-74.5094509450945 3.72023557825727,-74.6174617461746 3.53547148273655,-74.6174617461746 3.29385689628637,-74.7254725472547 3.13751804623038,-74.9054905490549 3.03802968710384,-74.9414941494149 2.95275395070966,-75.013501350135 2.88169083704784,-74.977497749775 2.69692674152712,-75.1215121512151 2.56901313693585,-75.2295229522952 2.58322575966821,-75.3735373537354 2.31318592775331,…	BEN20183	4	MAINLANDS
MULTIPOLYGON (((-53.6633663366337 -26.2541857642967,-53.7353735373537 -26.5100129734792,-53.6993699369937 -26.9363916554501,-53.8073807380738 -27.050092637309,-53.8433843384338 -27.1780062419003,-54.023402340234 -27.1922188646327,-54.0954095409541 -27.2917072237592,-54.2034203420342 -27.2632819782945,-54.2754275427543 -27.4338334510828,-54.4554455445545 -27.4196208283505,-54.4554455445545 -27.476…	BEN20277	4	MAINLANDS
MULTIPOLYGON (((-50.5850585058505 -1.78952450098887,-50.3870387038704 -1.89375040102619,-50.4590459045905 -1.95060089195565,-50.02700270027 -1.80847466463202,-49.8109810981098 -1.90796302375855,-49.5229522952295 -1.83689991009674,-49.4149414941494 -1.72319892823784,-49.2709270927093 -1.70898630550547,-49.4149414941494 -1.89375040102619,-49.4149414941494 -2.13536498747636,-49.5229522952295 -2.2632…	BEN20346	4	MAINLANDS
MULTIPOLYGON (((-58.1638163816382 -20.1569706121129,-58.1638163816382 -20.2706715939718,-57.983798379838 -20.4412230667602,-57.983798379838 -20.7254755214074,-57.9477947794779 -20.668625030478,-57.8397839783978 -20.7396881441398,-57.8757875787579 -20.8107512578016,-57.8397839783978 -20.9955153533223,-57.8397839783978 -21.3224056761667,-57.9477947794779 -21.4645319034903,-57.9477947794779 -21.6066…	BEN20348	4	MAINLANDS
MULTIPOLYGON (((-34.9054905490549 -7.53616162577438,-34.7974797479748 -7.64986260763328,-34.8694869486949 -7.66407523036565,-34.9054905490549 -7.80620145768928,-34.8334833483348 -7.834626703154,-34.8334833483348 -8.07624128960418,-34.9054905490549 -8.06202866687182,-34.977497749775 -8.38891898971617,-35.1215121512151 -8.77265980348997,-35.1575157515751 -8.91478603081361,-35.4095409540954 -8.88636…	BEN20352	4	MAINLANDS
MULTIPOLYGON (((-75.6975697569757 4.07555114656635,-75.7695769576958 4.11818901476344,-75.8415841584158 4.41665409214306,-75.8415841584158 4.62984343312851,-75.6975697569757 4.62984343312851,-75.6975697569757 4.70090654679033,-75.4455445544554 4.6724813013256,-75.4095409540954 4.71511916952269,-75.4815481548155 4.5587803194667,-75.5895589558956 4.45929196034015,-75.5895589558956 4.30295311028416,…	BEN20370	4	MAINLANDS
MULTIPOLYGON (((-75.8775877587759 5.4826007970703,-75.8775877587759 5.34047456974668,-75.6615661566157 5.34047456974668,-75.6975697569757 5.24098621062013,-75.8055805580558 5.26941145608485,-75.8415841584158 5.07043473783177,-75.9135913591359 5.0988599832965,-75.9135913591359 4.95673375597286,-75.8055805580558 4.92830851050814,-75.7695769576958 5.02779686963468,-75.6255625562556 4.89988326504341,…	BEN20379	4	MAINLANDS
MULTIPOLYGON (((-61.6201620162016 -8.77265980348997,-61.4761476147615 -8.88636078534888,-61.5481548154815 -9.00006176720778,-61.5481548154815 -9.17061323999614,-61.6201620162016 -9.3411647127845,-61.5481548154815 -9.36958995824923,-61.5121512151215 -9.51171618557286,-61.5121512151215 -9.96652011300849,-61.5841584158416 -10.0517958494027,-61.5481548154815 -10.3218356813176,-61.4761476147615 -10.39…	BEN20381	4	MAINLANDS
MULTIPOLYGON (((-58.9558955895589 1.31830233648789,-58.9558955895589 1.03404988184062,-58.8838883888389 0.522395463475554,-58.8838883888389 0.238143008828288,-60.0720072007201 0.238143008828288,-60.1440144014401 0.024953667842837,-60.3240324032403 -0.216660918607332,-60.3240324032403 -0.358787145930968,-60.3960396039604 -0.444062882325149,-60.3960396039604 -0.557763864184054,-60.2880288028803 -0.…	BEN20382	4	MAINLANDS
MULTIPOLYGON (((-66.7326732673267 -31.8823843663125,-66.1926192619262 -31.9250222345096,-66.1206120612061 -31.8823843663125,-65.7605760576058 -31.8823843663125,-65.6525652565256 -31.9108096117772,-65.2565256525653 -32.095573707298,-65.2205220522052 -32.2945504255511,-64.8964896489649 -32.3229756710158,-64.9324932493249 -32.4651018983394,-64.8604860486049 -32.5219523892689,-64.968496849685 -32.806…	BEN20393	4	MAINLANDS
MULTIPOLYGON (((-63.3843384338434 -25.6572556095374,-61.7281728172817 -25.6572556095374,-61.6921692169217 -26.2115478960996,-61.6921692169217 -28.0023383603774,-61.7641764176418 -28.2297403240952,-61.7641764176418 -28.4145044196159,-61.8721872187219 -28.8835209697839,-61.9441944194419 -29.2814744062901,-61.9441944194419 -29.4662385018108,-62.016201620162 -29.7362783337257,-62.0882088208821 -30.14…	BEN20400	4	MAINLANDS
MULTIPOLYGON (((-53.3753375337534 -33.7584505669845,-53.5913591359136 -34.0853408898288,-53.7713771377138 -34.2701049853495,-53.7713771377138 -34.4122312126732,-53.9153915391539 -34.4406564581379,-54.2394239423942 -34.6680584218557,-54.2394239423942 -34.5827826854615,-54.3474347434743 -34.6254205536586,-54.2754275427543 -34.6964836673204,-54.4914491449145 -34.8243972719117,-54.9234923492349 -34.9…	BEN20485	4	MAINLANDS
MULTIPOLYGON (((-74.7614761476148 8.25406222988112,-74.7974797479748 8.38197583447239,-75.013501350135 8.4956768163313,-75.1935193519352 8.36776321174003,-75.1935193519352 8.4956768163313,-75.3015301530153 8.48146419359893,-75.3375337533753 8.56673992999311,-75.3375337533753 8.86520500737274,-75.1935193519352 8.83677976190801,-75.1935193519352 8.96469336649928,-75.3015301530153 9.10681959382291,-…	BEN20441	4	MAINLANDS
MULTIPOLYGON (((-64.3564356435644 -54.7362817199525,-63.8523852385239 -54.7789195881496,-64.3204320432043 -54.7789195881496,-64.6804680468047 -54.9210458154732,-64.7524752475247 -54.8215574563467,-64.3564356435644 -54.7362817199525)),((-68.6408640864086 -54.7789195881496,-68.6408640864086 -54.5515176244318,-68.6408640864086 -54.3525409061787,-68.6408640864086 -54.2104146788551,-68.6408640864086 -…			MAINLANDS
MULTIPOLYGON (((-74.7614761476148 5.28362407881722,-74.7254725472547 5.05622211509941,-74.7614761476148 5.04200949236704,-74.7614761476148 4.78618228318451,-74.7974797479748 4.70090654679033,-74.7974797479748 4.45929196034015,-74.9054905490549 4.26031524208707,-74.6534653465346 4.17503950569289,-74.5814581458146 4.24610261935471,-74.4734473447345 4.16082688296053,-74.5454545454545 3.9618501647074…	BEN20470	4	MAINLANDS
MULTIPOLYGON (((-64.5004500450045 -26.2115478960996,-64.4644464446445 -26.2541857642967,-64.5364536453645 -26.4247372370851,-64.5004500450045 -26.694777069,-64.5724572457246 -26.6805644462676,-64.6804680468047 -26.8084780508589,-64.7164716471647 -27.0358800145767,-64.7884788478848 -27.0358800145767,-64.8604860486049 -27.2917072237592,-65.0765076507651 -27.4622586965476,-64.968496849685 -27.504896…	BEN20475	4	MAINLANDS
MULTIPOLYGON (((-75.7335733573357 9.4194972939349,-75.4455445544554 9.14945746202,-75.3015301530153 9.10681959382291,-75.1935193519352 8.96469336649928,-75.1935193519352 8.83677976190801,-75.3375337533753 8.86520500737274,-75.3375337533753 8.56673992999311,-75.3015301530153 8.48146419359893,-75.1935193519352 8.4956768163313,-75.1935193519352 8.36776321174003,-75.013501350135 8.4956768163313,-74.7…	BEN20521	4	MAINLANDS
MULTIPOLYGON (((-77.4617461746175 4.30295311028416,-77.3537353735373 4.2887404875518,-77.4257425742574 4.21767737388998,-77.4617461746175 4.30295311028416)),((-77.5697569756976 3.06645493256856,-77.6417641764176 3.06645493256856,-77.5337533753375 3.20858115989219,-77.5697569756976 3.06645493256856)),((-78.1294493085672 2.51087058939437,-78.2178217821782 2.56901313693585,-78.1458145814581 2.625863…	BEN20532	4	MAINLANDS
MULTIPOLYGON (((-81.7101710171017 12.5178490495901,-81.7101710171017 12.5889121632519,-81.6741674167417 12.5889121632519,-81.6741674167417 12.5320616723224,-81.7101710171017 12.5178490495901)),((-81.3501350135013 13.3706064135319,-81.3501350135013 13.3279685453348,-81.3861386138614 13.3279685453348,-81.3861386138614 13.3706064135319,-81.3501350135013 13.3706064135319)))	BEN20391	4	ISLANDS
POLYGON ((-109.360936093609 -27.050092637309,-109.216921692169 -27.0927305055061,-109.216921692169 -27.1211557509708,-109.288928892889 -27.1211557509708,-109.324932493249 -27.1353683737032,-109.324932493249 -27.1637936191679,-109.432943294329 -27.1637936191679,-109.432943294329 -27.0927305055061,-109.432943294329 -27.050092637309,-109.360936093609 -27.050092637309))			ISLANDS
MULTIPOLYGON (((-80.8100810081008 -33.7158126987874,-80.7740774077408 -33.7158126987874,-80.7740774077408 -33.7584505669845,-80.7380738073807 -33.7584505669845,-80.7380738073807 -33.7868758124492,-80.8100810081008 -33.8295136806463,-80.8100810081008 -33.7584505669845,-80.8460846084608 -33.7584505669845,-80.8460846084608 -33.7442379442521,-80.8100810081008 -33.7442379442521,-80.8100810081008 -33.7…			ISLANDS
MULTIPOLYGON (((-32.4572457245725 -3.88351758355704,-32.4572457245725 -3.86930496082467,-32.4212421242124 -3.85509233809231,-32.4212421242124 -3.84087971535995,-32.3852385238524 -3.84087971535995,-32.3852385238524 -3.86930496082467,-32.4212421242124 -3.86930496082467,-32.4572457245725 -3.88351758355704)))	BEN20554	4	ISLANDS
MULTIPOLYGON (((-89.7029702970297 -1.35367073719639,-89.6309630963096 -1.35367073719639,-89.6309630963096 -1.36788335992875,-89.5949594959496 -1.36788335992875,-89.5949594959496 -1.39630860539348,-89.6309630963096 -1.41052122812584,-89.6669666966697 -1.41052122812584,-89.6669666966697 -1.39630860539348,-89.7029702970297 -1.39630860539348,-89.7389738973897 -1.38209598266111,-89.7389738973897 -1.35…			ISLANDS
MULTIPOLYGON (((-114.761476147615 18.3592369925914,-114.725472547255 18.345024369859,-114.725472547255 18.3165991243943,-114.761476147615 18.3165991243943,-114.797479747975 18.3165991243943,-114.797479747975 18.345024369859,-114.761476147615 18.345024369859,-114.761476147615 18.3592369925914)),((-110.909090909091 18.7145525609004,-110.945094509451 18.7145525609004,-110.981098109811 18.71455256090…			ISLANDS
MULTIPOLYGON (((-110.00900090009 60.0022215984155,-110.00900090009 49.0016516035664,-111.341134113411 49.0016516035664,-112.961296129613 49.0016516035664,-114.077407740774 49.0016516035664,-114.221422142214 49.1864156990871,-114.401440144014 49.2148409445518,-114.581458145815 49.3711797946078,-114.581458145815 49.5417312673962,-114.761476147615 49.5843691355933,-114.617461746175 49.769133231114,-…	BEN20008	4	MAINLANDS
MULTIPOLYGON (((-91.8271827182718 29.6298468193554,-91.7191719171917 29.5587837056935,-91.8631863186319 29.4877205920317,-92.043204320432 29.5729963284259,-91.8271827182718 29.6298468193554)),((-88.8748874887489 30.0562255013263,-88.8028802880288 29.9851623876644,-88.8388838883888 29.8146109148761,-88.8748874887489 30.0562255013263)),((-91.1791179117912 33.0124510296578,-91.2151215121512 32.89875…	BEN20240	4	MAINLANDS
MULTIPOLYGON (((-68.2756847113283 44.4502283714167,-68.1728172817282 44.3825492155483,-68.4248424842484 44.3399113473513,-68.2898289828983 44.446506017844,-68.2756847113283 44.4502283714167)),((-68.2898289828983 44.446506017844,-68.4248424842484 44.4109744610131,-68.4248424842484 44.5104628201396,-68.5688568856886 44.3256987246189,-68.7488748874887 44.3825492155483,-68.7848784878488 44.5246754428…	BEN20248	4	MAINLANDS
MULTIPOLYGON (((-87.038703870387 42.4780577694117,-87.2187218721872 41.7674266327935,-87.5427542754275 41.7674266327935,-87.5067506750675 41.7247887645964,-87.5067506750675 41.1562838553019,-87.5427542754275 41.0852207416401,-87.5427542754275 39.3654933910241,-87.6507650765077 39.0812409363769,-87.5427542754275 38.967539954518,-87.5067506750675 38.7259253680678,-87.6147614761476 38.654862254406,-…	BEN20188	4	MAINLANDS
MULTIPOLYGON (((-84.8064806480648 41.7105761418641,-84.8064806480648 39.0954535591092,-84.8064806480648 38.7827758589972,-84.986498649865 38.7827758589972,-85.1665166516652 38.6690748771383,-85.2745274527453 38.7401379908002,-85.4545454545455 38.7259253680678,-85.4185418541854 38.5269486498147,-85.6345634563456 38.4274602906882,-85.7065706570657 38.2711214406322,-85.8505850585058 38.2711214406322…	BEN20189	4	MAINLANDS
MULTIPOLYGON (((-90.6390639063906 42.5064830148764,-90.4230423042304 42.3501441648204,-90.4230423042304 42.2506558056939,-90.2070207020702 42.1511674465673,-90.1350135013501 42.0516790874408,-90.1710171017102 41.8527023691877,-90.3150315031503 41.7532140100612,-90.3510351035104 41.5826625372728,-90.6750675067507 41.4547489326815,-90.999099909991 41.4405363099492,-91.1071107110711 41.198921723499,…	BEN20191	4	MAINLANDS
MULTIPOLYGON (((-89.95499549955 47.2819242529504,-90.2790279027903 46.7702698345854,-90.4230423042304 46.5855057390647,-90.2070207020702 46.5144426254028,-90.1350135013501 46.3438911526145,-89.0909090909091 46.1449144343614,-88.6588658865887 46.0027882070378,-88.3708370837084 46.0027882070378,-88.1188118811881 45.9317250933759,-88.1188118811881 45.8038114887847,-87.8307830783078 45.7185357523905,…	BEN20508	4	MAINLANDS
MULTIPOLYGON (((-41.8482743796768 63.4804958512895,-41.9261926192619 63.4558889223797,-41.4581458145815 63.2142743359296,-41.5301530153015 63.0863607313383,-41.8181818181818 63.2142743359296,-42.034203420342 63.2426995813943,-41.5301530153015 63.0295102404089,-42.034203420342 63.0721481086059,-42.034203420342 63.0152976176765,-41.6021602160216 62.958447126747,-41.8541854185418 62.8163208994234,-4…			ISLANDS
MULTIPOLYGON (((-70.00900090009 41.3410479508226,-69.97299729973 41.2273469689637,-70.1170117011701 41.2273469689637,-70.00900090009 41.3410479508226)),((-70.5850585058506 41.4547489326815,-70.5130513051305 41.3410479508226,-70.8010801080108 41.3126227053579,-70.5850585058506 41.4547489326815)),((-70.8010801080108 42.8760112059179,-70.8010801080108 42.7765228467913,-70.6210621062106 42.5917587512…	BEN20261	4	MAINLANDS
MULTIPOLYGON (((-56.3276327632763 46.8981834391766,-56.2196219621962 46.8413329482472,-56.3276327632763 46.7702698345854,-56.3276327632763 46.8981834391766)),((-56.2556255625562 46.9834591755708,-56.3276327632763 46.8981834391766,-56.3276327632763 46.9550339301061,-56.3996399639964 47.1113727801621,-56.2556255625562 46.9834591755708)))			ISLANDS
MULTIPOLYGON (((-64.4284428442844 60.3717497894569,-64.5364536453645 60.3148992985275,-64.7164716471647 60.3575371667246,-64.8604860486049 60.4854507713158,-64.6084608460846 60.4854507713158,-64.4284428442844 60.3717497894569)),((-64.1764176417642 49.9538973266347,-62.9522952295229 49.7407079856493,-62.5562556255626 49.5985817583256,-62.2322232223222 49.4138176628049,-61.8721872187219 49.32854192…	BEN20367	4	MAINLANDS
MULTIPOLYGON (((-77.7497749774978 39.3086429000947,-77.4617461746175 39.2375797864329,-77.4617461746175 39.0670283136445,-77.2457245724572 39.0386030681798,-77.1017101710171 38.9391147090532,-77.0657065706571 38.8822642181238,-77.029702970297 38.7259253680678,-77.2457245724572 38.654862254406,-77.3537353735373 38.4132476679558,-77.2097209720972 38.3279719315616,-76.993699369937 38.3848224224911,-…	BEN20500	4	MAINLANDS
MULTIPOLYGON (((-136.471647164716 68.8993234288749,-136.471647164716 67.6486126284269,-136.183618361836 67.5775495147651,-136.147614761476 67.2364465691884,-136.219621962196 67.1938087009913,-136.183618361836 67.0090446054705,-133.879387938794 67.0090446054705,-133.915391539154 66.9237688690764,-133.807380738074 66.6537290371615,-133.591359135914 66.5542406780349,-133.807380738074 66.440539696176…	BEN20514	4	MAINLANDS
MULTIPOLYGON (((-118.577857785779 33.0408762751225,-118.541854185419 32.941387915996,-118.325832583258 32.8276869341371,-118.541854185419 32.8561121796018,-118.577857785779 33.0408762751225)),((-118.577857785779 33.4956802025582,-118.361836183618 33.4246170888963,-118.289828982898 33.3109161070374,-118.505850585059 33.3393413525022,-118.505850585059 33.4388297116287,-118.577857785779 33.495680202…	BEN20062	4	MAINLANDS
MULTIPOLYGON (((-64.032403240324 46.8271203255148,-63.7803780378038 46.443379511741,-63.7083708370837 46.5570804935999,-63.3123312331233 46.5002300026705,-63.3123312331233 46.443379511741,-63.0963096309631 46.4149542662763,-62.5922592259226 46.4718047572057,-62.016201620162 46.4718047572057,-62.1602160216022 46.3438911526145,-62.3042304230423 46.3438911526145,-62.5562556255626 46.130701811629,-62…	BEN20360	4	ISLANDS
MULTIPOLYGON (((-94.8154815481548 60.0022215984155,-94.8154815481548 59.590055539177,-94.7074707470747 59.3626535754592,-94.7794779477948 59.2915904617973,-94.8154815481548 59.0073380071501,-94.3474347434743 58.7088729297704,-94.2394239423942 58.7941486661646,-94.3474347434743 58.2682816250672,-94.2394239423942 58.3961952296585,-94.2394239423942 58.6235971933763,-94.1314131413141 58.7657234206999…	BEN20256	4	MAINLANDS
MULTIPOLYGON (((-75.7695769576958 39.7208089593332,-75.7695769576958 39.3086429000947,-75.7335733573357 39.2660050318976,-75.7335733573357 38.6264370089413,-75.6975697569757 38.4558855361529,-75.0855085508551 38.4558855361529,-75.0855085508551 38.3137593088293,-75.2295229522952 38.2426961951674,-75.2655265526553 38.1147825905762,-75.3735373537354 38.029506854182,-75.6615661566157 37.9584437405202…	BEN20260	4	MAINLANDS
MULTIPOLYGON (((-83.1143114311431 41.9521907283142,-83.4383438343834 41.7247887645964,-84.8064806480648 41.7105761418641,-84.8064806480648 41.7674266327935,-85.8145814581458 41.7674266327935,-87.2187218721872 41.7674266327935,-87.038703870387 42.4780577694117,-87.1107110711071 43.1460510378328,-87.1467146714671 43.273964642424,-87.1467146714671 43.6719180789302,-87.038703870387 44.0982967609011,-…	BEN20271	4	MAINLANDS
MULTIPOLYGON (((-89.4869486948695 48.006768012301,-89.95499549955 47.2819242529504,-90.6390639063906 47.2961368756828,-91.5391539153915 46.8981834391766,-92.007200720072 46.7134193436559,-92.1512151215122 46.756057211853,-92.2952295229523 46.6565688527265,-92.2952295229523 46.0738513206996,-92.6912691269127 45.9317250933759,-92.9072907290729 45.6901105069258,-92.9072907290729 45.5906221477992,-92…	BEN20276	4	MAINLANDS
MULTIPOLYGON (((-96.4716471647165 42.5064830148764,-96.3996399639964 42.5064830148764,-96.3636363636364 42.2080179374968,-96.1476147614761 41.9948285965113,-96.0756075607561 41.824277123723,-96.1116111611161 41.6253004054699,-95.9315931593159 41.4547489326815,-95.967596759676 41.3268353280903,-95.8595859585959 41.2984100826255,-95.8235823582358 40.7867556642605,-95.8595859585959 40.7014799278663,…	BEN20297	4	MAINLANDS
MULTIPOLYGON (((-114.077407740774 42.0090412192437,-114.077407740774 36.9919853947195,-114.077407740774 36.1960785217072,-114.113411341134 36.0539522943835,-114.257425742574 36.0255270489188,-114.401440144014 36.1534406535101,-114.545454545455 36.1676532762424,-114.725472547255 36.110802785313,-114.653465346535 35.4570221396243,-114.581458145815 35.3575337804977,-114.617461746175 34.9880055894563…	BEN20303	4	MAINLANDS
MULTIPOLYGON (((-66.7686768676868 44.681014292928,-66.8766876687669 44.6099511792662,-66.8766876687669 44.7378647838574,-66.7686768676868 44.7947152747869,-66.7686768676868 44.681014292928)),((-64.5004500450045 47.8788544077097,-64.6804680468047 47.7509408031184,-64.6804680468047 47.8788544077097,-64.5004500450045 47.8788544077097)),((-64.5724572457246 47.9072796531744,-64.5364536453645 48.035193…	BEN20304	4	MAINLANDS
MULTIPOLYGON (((-75.013501350135 40.0192740367129,-74.7254725472547 40.1329750185718,-74.977497749775 40.4030148504867,-75.049504950495 40.5309284550779,-75.1935193519352 40.5593537005427,-75.1935193519352 40.7583304187957,-75.049504950495 40.8436061551899,-75.1215121512151 40.9999450052459,-74.9054905490549 41.1420712325695,-74.8694869486949 41.2273469689637,-74.6894689468947 41.355260573555,-74…	BEN20308	4	MAINLANDS
MULTIPOLYGON (((-76.021602160216 36.5371814672839,-76.021602160216 36.4519057308897,-75.8415841584158 36.2529290126366,-75.8055805580558 36.0681649171159,-75.9495949594959 36.2529290126366,-76.0576057605761 36.1534406535101,-76.2376237623762 36.0965901625806,-76.4176417641764 36.1676532762424,-76.3456345634563 36.0823775398482,-76.4896489648965 36.0113144261864,-76.7416741674167 36.0681649171159,…	BEN20321	4	MAINLANDS
MULTIPOLYGON (((-97.2277227722772 49.0016516035664,-97.1917191719172 48.8168875080457,-97.0837083708371 48.6463360352573,-97.1197119711971 48.4899971852013,-97.1197119711971 48.1062563714275,-97.047704770477 48.049405880498,-97.011701170117 47.850429162245,-96.8676867686769 47.6372398212595,-96.8316831683168 47.381412612077,-96.8316831683168 46.9692465528384,-96.7956795679568 46.6281436072617,-96…	BEN20322	4	MAINLANDS
MULTIPOLYGON (((-90.2910291029103 35.0022182121886,-90.3150315031503 34.9880055894563,-90.3150315031503 35.0022182121886,-90.2910291029103 35.0022182121886)),((-83.6543654365437 36.6082445809457,-83.2583258325833 36.5940319582133,-81.962196219622 36.5940319582133,-81.6741674167417 36.6082445809457,-81.7101710171017 36.423480485425,-81.9261926192619 36.2813542581013,-82.034203420342 36.12501540804…	BEN20460	4	MAINLANDS
MULTIPOLYGON (((-97.1917191719172 27.6258670140922,-97.3717371737174 27.2847640685154,-97.3717371737174 27.384252427642,-97.1917191719172 27.6258670140922)),((-97.047704770477 27.85326897781,-96.9396939693969 28.0238204505983,-96.9036903690369 27.9953952051336,-97.047704770477 27.85326897781)),((-96.3996399639964 28.3364981507103,-96.7236723672367 28.1943719233867,-96.5436543654365 28.32228552797…	BEN20461	4	MAINLANDS
MULTIPOLYGON (((-78.5778577857786 33.879421016332,-78.8658865886589 33.6946569208112,-79.1179117911791 33.4246170888963,-79.1539153915392 33.2967034843051,-79.2979297929793 33.2682782388403,-79.1899189918992 33.1687898797138,-79.3699369936994 33.0693015205873,-79.3699369936994 32.9982384069254,-79.5499549954995 33.0266636523902,-79.6219621962196 32.8845374250665,-79.8019801980198 32.7566238204753…	BEN20428	4	MAINLANDS
MULTIPOLYGON (((-96.5436543654365 45.9459377161083,-96.6516651665167 45.7469609978552,-96.8676867686769 45.5906221477992,-96.7236723672367 45.4200706750109,-96.4716471647165 45.3205823158843,-96.4356435643564 45.2495192022225,-96.4716471647165 44.9652667475752,-96.4356435643564 44.6383764247309,-96.4716471647165 44.3967618382807,-96.4356435643564 44.2688482336894,-96.4716471647165 44.055658892704…	BEN20429	4	MAINLANDS
MULTIPOLYGON (((-79.4779477947795 39.7208089593332,-79.4779477947795 39.2091545409682,-79.2979297929793 39.2944302773623,-79.045904590459 39.4934069956154,-78.973897389739 39.4507691274183,-78.7578757875788 39.6497458456714,-78.6498649864986 39.5360448638125,-78.4338433843384 39.5360448638125,-78.4338433843384 39.6355332229391,-78.2538253825383 39.6355332229391,-78.1458145814581 39.7065963366009,…	BEN20506	4	MAINLANDS
POLYGON ((-82.5742574257426 38.4132476679558,-82.5742574257426 38.2426961951674,-82.6462646264626 38.1574204587733,-82.5022502250225 37.9442311177878,-82.4302430243024 37.9158058723231,-82.3222322232223 37.71682915407,-82.1422142214221 37.5747029267464,-81.962196219622 37.5462776812817,-82.2862286228623 37.3188757175638,-82.7182718271827 37.1198989993108,-82.7182718271827 37.0346232629166,-82.862…	BEN20217	4	MAINLANDS
MULTIPOLYGON (((-104.032403240324 49.0016516035664,-104.032403240324 46.4291668890086,-103.996399639964 46.3154659071498,-103.996399639964 45.9459377161083,-103.996399639964 44.99369199304,-104.032403240324 44.99369199304,-105.184518451845 44.99369199304,-106.552655265527 44.99369199304,-108.028802880288 44.99369199304,-109.288928892889 44.99369199304,-111.053105310531 44.99369199304,-111.0531053…	BEN20284	4	MAINLANDS
MULTIPOLYGON (((-122.502250225022 47.4666883484712,-122.394239423942 47.4098378575417,-122.502250225022 47.3387747438799,-122.502250225022 47.4666883484712)),((-122.664266426643 48.3905088260748,-122.718271827183 48.4047214488071,-122.718271827183 48.4899971852013,-122.466246624662 48.4473593170042,-122.502250225022 48.7600370171162,-122.682268226823 48.7173991489191,-122.826282628263 48.93058848…	BEN20503	4	MAINLANDS
MULTIPOLYGON (((-74.0774077407741 40.6446294369368,-74.041404140414 40.5877789460074,-74.2214221422142 40.5167158323456,-74.1854185418542 40.6446294369368,-74.0774077407741 40.6446294369368)),((-72.2412241224122 41.1562838553019,-72.4212421242124 41.0567954961754,-72.4212421242124 40.9857323825136,-72.6372637263726 40.9146692688517,-72.4572457245725 40.9004566461194,-72.3852385238524 40.999945005…	BEN20311	4	MAINLANDS
MULTIPOLYGON (((-58.7038703870387 48.5610602988631,-58.8118811881188 48.518422430666,-59.2439243924392 48.475784562469,-59.1719171917192 48.5894855443279,-58.9198919891989 48.6889739034544,-58.8838883888389 48.5610602988631,-58.7038703870387 48.5610602988631)),((-54.5634563456346 49.6554322492551,-54.5274527452745 49.5701565128609,-54.7074707470747 49.5417312673962,-54.5634563456346 49.6554322492…	BEN20313	4	MAINLANDS
MULTIPOLYGON (((-80.5220522052205 40.6446294369368,-80.6660666066607 40.6162041914721,-80.5940594059406 40.4456527186838,-80.5940594059406 40.2893138686278,-80.6660666066607 40.260888623163,-80.7380738073807 39.9766361685158,-80.8100810081008 39.9197856775863,-80.8460846084608 39.6781710911361,-81.0981098109811 39.4649817501507,-81.3861386138614 39.3512807682918,-81.4221422142214 39.4223438819536…	BEN20334	4	MAINLANDS
MULTIPOLYGON (((-109.036903690369 36.9919853947195,-109.036903690369 31.3353615472389,-111.053105310531 31.3353615472389,-111.989198919892 31.6338266246186,-112.313231323132 31.7333149837451,-112.853285328533 31.9180790792658,-113.357335733573 32.0602053065895,-113.681368136814 32.1739062884484,-114.077407740774 32.2733946475749,-114.797479747975 32.4865839885604,-114.725472547255 32.699773329545…	BEN20020	4	MAINLANDS
MULTIPOLYGON (((-127.803584706297 52.2401212811591,-127.866786678668 52.2137043410805,-128.118811881188 52.4411063047983,-127.866786678668 52.5690199093895,-128.046804680468 52.5548072866572,-128.262826282628 52.2847674547423,-128.442844284428 52.2989800774746,-128.226822682268 52.4411063047983,-128.154815481548 52.8674849867692,-128.478847884789 52.8106344958397,-128.521280699499 52.891595686047…	BEN20053	4	MAINLANDS
MULTIPOLYGON (((-80.2700270027003 25.309209508717,-80.4140414041404 25.1102327904639,-80.4860486048605 25.0960201677315,-80.2700270027003 25.309209508717)),((-80.6660666066607 28.2227971688514,-80.7380738073807 28.3791360189074,-80.7380738073807 28.5354748689634,-80.5940594059406 28.5639001144281,-80.6660666066607 28.4644117553016,-80.6660666066607 28.2227971688514)),((-86.6606660666067 30.409602…	BEN20131	4	MAINLANDS
MULTIPOLYGON (((-85.6345634563456 34.9880055894563,-85.5625562556256 34.8174541166679,-85.5265526552655 34.5047764165559,-85.4545454545455 34.3484375664999,-85.4545454545455 34.1920987164439,-85.3825382538254 34.0215472436556,-85.3825382538254 33.8652083935996,-85.3105310531053 33.6662316753465,-85.3105310531053 33.4814675798258,-85.2025202520252 32.8845374250665,-85.0945094509451 32.699773329545…	BEN20004	4	MAINLANDS
MULTIPOLYGON (((-148.136813681368 60.1585604484715,-148.388838883888 60.101709957542,-148.424842484248 59.9595837302184,-149.108910891089 59.9737963529508,-149.468946894689 60.1301352030068,-149.396939693969 60.0022215984155,-149.61296129613 59.902733239289,-149.64896489649 59.7748196346977,-149.72097209721 59.945371107486,-149.79297929793 59.6469060301064,-149.93699369937 59.7606070119653,-150.2…			MAINLANDS
MULTIPOLYGON (((-89.7389738973897 35.9971018034541,-89.7029702970297 35.8407629533981,-89.9189918991899 35.7412745942715,-89.8469846984698 35.641786235145,-89.9189918991899 35.5422978760184,-90.0630063006301 35.5565104987508,-89.99099909991 35.4428095168919,-90.0990099009901 35.4143842714272,-90.0990099009901 35.1159191940476,-90.3150315031503 34.9880055894563,-90.2430243024302 34.9169424757945,-…	BEN20021	4	MAINLANDS
MULTIPOLYGON (((-102.016201620162 40.0050614139805,-102.016201620162 36.9919853947195,-102.988298829883 36.9919853947195,-104.500450045004 36.9919853947195,-106.012601260126 36.9919853947195,-107.236723672367 36.9919853947195,-109.036903690369 36.9919853947195,-109.036903690369 40.9999450052459,-104.032403240324 40.9999450052459,-102.016201620162 40.9999450052459,-102.016201620162 40.005061413980…	BEN20089	4	MAINLANDS
MULTIPOLYGON (((-81.4581458145815 30.710006147015,-81.4941494149415 30.8521323743386,-81.4221422142214 30.9374081107328,-81.4581458145815 30.710006147015)),((-84.3384338433843 34.9880055894563,-83.1143114311431 34.9880055894563,-83.3303330333033 34.7748162484708,-83.3303330333033 34.6611152666119,-83.1503150315031 34.6042647756825,-83.042304230423 34.4763511710912,-82.8622862286229 34.47635117109…	BEN20142	4	MAINLANDS
MULTIPOLYGON (((-71.8091809180918 42.0090412192437,-71.8091809180918 41.4263236872168,-71.8451845184518 41.3126227053579,-71.9531953195319 41.3410479508226,-72.3492349234923 41.2699848371608,-72.8892889288929 41.2273469689637,-73.1773177317732 41.1704964780343,-73.6453645364536 40.9999450052459,-73.7173717371737 41.0994333643725,-73.5013501350135 41.2131343462314,-73.5373537353735 41.269984837160…	BEN20092	4	MAINLANDS
MULTIPOLYGON (((-75.4095409540954 39.8202973184598,-75.5895589558956 39.6639584684038,-75.5895589558956 39.4649817501507,-75.4095409540954 39.2944302773623,-75.4095409540954 39.1523040500387,-75.3015301530153 38.9106894635885,-75.1575157515752 38.7827758589972,-75.0855085508551 38.7969884817296,-75.049504950495 38.4558855361529,-75.0855085508551 38.4558855361529,-75.6975697569757 38.4558855361529…	BEN20105	4	MAINLANDS
MULTIPOLYGON (((-77.029702970297 38.7969884817296,-77.0657065706571 38.8822642181238,-77.1017101710171 38.9391147090532,-77.029702970297 38.9959651999827,-76.9216921692169 38.8822642181238,-77.029702970297 38.7969884817296)))	BEN20109	4	MAINLANDS
MULTIPOLYGON (((-116.057605760576 49.0016516035664,-116.057605760576 47.9925553895686,-115.661566156616 47.6088145757948,-115.733573357336 47.4524757257388,-115.517551755176 47.2961368756828,-115.301530153015 47.2534990074857,-115.049504950495 46.9834591755708,-114.905490549055 46.9266086846414,-114.905490549055 46.8271203255148,-114.617461746175 46.7276319663883,-114.617461746175 46.642356229994…	BEN20187	4	MAINLANDS
MULTIPOLYGON (((-95.3195319531953 40.0050614139805,-95.1395139513951 39.8771478093892,-94.959495949595 39.905573054854,-94.8874887488749 39.749234204798,-95.0675067506751 39.6355332229391,-95.1035103510351 39.5218322410801,-94.8154815481548 39.1949419182358,-94.6354635463546 39.123878804574,-94.6354635463546 36.9919853947195,-96.3996399639964 36.9919853947195,-97.9477947794779 36.9919853947195,-9…	BEN20213	4	MAINLANDS
MULTIPOLYGON (((-88.1908190819082 34.9880055894563,-88.0828082808281 34.9027298530621,-88.1548154815482 34.2915870755705,-88.2628262826283 33.7515074117407,-88.2628262826283 33.4956802025582,-88.4428442844284 32.1028431747865,-88.4788478847885 32.0886305520542,-88.4788478847885 31.4917003972949,-88.4428442844284 31.4348499063655,-88.4428442844284 30.8521323743386,-88.4068406840684 30.781069260676…	BEN20278	4	MAINLANDS
MULTIPOLYGON (((-91.4311431143114 40.3745896050219,-91.5031503150315 40.3035264913601,-91.5031503150315 39.9908487912481,-91.3951395139514 39.7350215820656,-91.1071107110711 39.5360448638125,-91.0711071107111 39.4649817501507,-90.8550855085509 39.3654933910241,-90.7470747074707 39.2517924091652,-90.7110711071107 38.967539954518,-90.5310531053105 38.8822642181238,-90.4230423042304 38.967539954518,…	BEN20279	4	MAINLANDS
MULTIPOLYGON (((-70.7290729072907 43.0749879241709,-70.8010801080108 42.8760112059179,-70.9090909090909 42.8902238286502,-71.2691269126913 42.7054597331295,-71.9171917191719 42.7054597331295,-72.4572457245725 42.7196723558619,-72.5652565256526 42.8333733377208,-72.4572457245725 42.9897121877768,-72.4572457245725 43.2029015287622,-72.3852385238524 43.2881772651564,-72.3852385238524 43.586642342536…	BEN20307	4	MAINLANDS
MULTIPOLYGON (((-102.988298829883 36.9919853947195,-102.988298829883 36.4945435990868,-103.024302430243 36.4945435990868,-103.024302430243 34.0073346209232,-103.060306030603 33.9504841299938,-103.060306030603 32.00335481566,-104.428442844284 32.00335481566,-105.292529252925 32.00335481566,-106.660666066607 32.00335481566,-106.624662466247 31.8612285883364,-106.552655265527 31.7901654746746,-108.2…	BEN20309	4	MAINLANDS
MULTIPOLYGON (((-120.666066606661 69.5388914518312,-120.666066606661 67.9897155740036,-112.493249324932 65.5025065958401,-110.657065706571 65.5025065958401,-109.324932493249 64.834513327419,-102.016201620162 64.2375831726597,-102.016201620162 60.0022215984155,-104.284428442844 60.0022215984155,-105.580558055806 60.0022215984155,-107.380738073807 60.0022215984155,-110.00900090009 60.0022215984155,…			MAINLANDS
MULTIPOLYGON (((-60.5040504050405 46.9834591755708,-60.3960396039604 47.0260970437679,-60.4680468046805 46.8555455709796,-60.3240324032403 46.8555455709796,-60.3600360036004 46.5855057390647,-60.4320432043204 46.5286552481352,-60.4320432043204 46.2728280389527,-60.6840684068407 46.0880639434319,-60.8640864086409 46.0880639434319,-60.972097209721 45.9885755843054,-60.7200720072007 46.0596386979672…	BEN20329	4	MAINLANDS
MULTIPOLYGON (((-94.8154815481548 60.0022215984155,-95.8955895589559 60.0022215984155,-98.0558055805581 60.0022215984155,-99.6399639963996 60.0022215984155,-102.016201620162 60.0022215984155,-102.016201620162 64.2375831726597,-109.324932493249 64.834513327419,-110.657065706571 65.5025065958401,-112.493249324932 65.5025065958401,-120.666066606661 67.9897155740036,-120.666066606661 69.5388914518312…			MAINLANDS
MULTIPOLYGON (((-94.6354635463546 36.9919853947195,-94.6354635463546 36.4945435990868,-94.4554455445545 35.5565104987508,-94.4554455445545 34.0641851118527,-94.4914491449145 34.035759866388,-94.4914491449145 33.6520190526141,-94.7074707470747 33.6946569208112,-95.2475247524752 33.9646967527261,-95.2475247524752 33.9078462617967,-95.4635463546355 33.8652083935996,-95.6075607560756 33.922058884529,…	BEN20336	4	MAINLANDS
MULTIPOLYGON (((-79.5499549954995 50.9772061633649,-79.7659765976598 51.1619702588856,-79.6939693969397 51.3893722226034,-79.5499549954995 51.4604353362652,-79.5499549954995 50.9772061633649)),((-79.5499549954995 50.9629935406325,-79.5499549954995 50.3518507631409,-79.5139513951395 50.2807876494791,-79.5139513951395 47.537751462133,-79.5859585958596 47.4098378575417,-79.4419441944194 47.281924252…	BEN20338	4	MAINLANDS
MULTIPOLYGON (((-123.150315031503 46.2017649252908,-122.862286228623 46.0738513206996,-122.790279027903 45.9885755843054,-122.754275427543 45.6758978841934,-122.718271827183 45.6332600159963,-122.214221422142 45.5764095250669,-121.962196219622 45.6332600159963,-121.854185418542 45.7185357523905,-121.278127812781 45.7185357523905,-121.170117011701 45.6190473932639,-121.098109810981 45.675897884193…	BEN20339	4	MAINLANDS
MULTIPOLYGON (((-74.6894689468947 41.355260573555,-74.8694869486949 41.2273469689637,-74.9054905490549 41.1420712325695,-75.1215121512151 40.9999450052459,-75.049504950495 40.8436061551899,-75.1935193519352 40.7583304187957,-75.1935193519352 40.5593537005427,-75.049504950495 40.5309284550779,-74.977497749775 40.4030148504867,-74.7254725472547 40.1329750185718,-75.013501350135 40.0192740367129,-75…	BEN20351	4	MAINLANDS
MULTIPOLYGON (((-71.1971197119712 41.667938273667,-71.1251125112511 41.511599423611,-71.1971197119712 41.4547489326815,-71.1971197119712 41.667938273667)),((-71.2331233123312 41.7105761418641,-71.3771377137714 41.7532140100612,-71.4131413141314 41.4547489326815,-71.4851485148515 41.355260573555,-71.8451845184518 41.3126227053579,-71.8091809180918 41.4263236872168,-71.8091809180918 42.009041219243…	BEN20374	4	MAINLANDS
MULTIPOLYGON (((-101.368136813681 49.0016516035664,-102.772277227723 49.0016516035664,-104.032403240324 49.0016516035664,-105.256525652565 49.0016516035664,-107.344734473447 49.0016516035664,-108.496849684968 49.0016516035664,-110.00900090009 49.0016516035664,-110.00900090009 60.0022215984155,-107.380738073807 60.0022215984155,-105.580558055806 60.0022215984155,-104.284428442844 60.0022215984155,…	BEN20405	4	MAINLANDS
MULTIPOLYGON (((-111.053105310531 42.0090412192437,-111.053105310531 40.9999450052459,-109.036903690369 40.9999450052459,-109.036903690369 36.9919853947195,-111.413141314131 36.9919853947195,-112.457245724572 36.9919853947195,-114.077407740774 36.9919853947195,-114.077407740774 42.0090412192437,-111.053105310531 42.0090412192437)))	BEN20486	4	MAINLANDS
MULTIPOLYGON (((-104.032403240324 42.9897121877768,-104.032403240324 40.9999450052459,-109.036903690369 40.9999450052459,-111.053105310531 40.9999450052459,-111.053105310531 42.0090412192437,-111.053105310531 44.4962501974073,-111.053105310531 44.99369199304,-109.288928892889 44.99369199304,-108.028802880288 44.99369199304,-106.552655265527 44.99369199304,-105.184518451845 44.99369199304,-104.032…	BEN20509	4	MAINLANDS
MULTIPOLYGON (((-72.4572457245725 42.7196723558619,-73.2493249324933 42.7480976013266,-73.2493249324933 43.5724297198036,-73.4293429342934 43.6434928334655,-73.3933393339334 43.8282569289862,-73.3933393339334 44.1977851200276,-73.3213321332133 44.2404229882247,-73.2853285328533 44.4820375746749,-73.3933393339334 44.6383764247309,-73.3213321332133 44.7662900293222,-73.3573357335734 45.007904615772…	BEN20495	4	MAINLANDS
MULTIPOLYGON (((106.480648064806 -5.7880090296937,106.516651665167 -5.7880090296937,106.516651665167 -5.80222165242607,106.480648064806 -5.80222165242607,106.480648064806 -5.7880090296937)))	BEN20605	3	ISLANDS
MULTIPOLYGON (((-155.625562556256 20.1358148341367,-155.625562556256 20.1216022114044,-155.553555355536 20.1358148341367,-155.481548154815 20.107389588672,-155.409540954095 20.0931769659397,-155.409540954095 20.0789643432073,-155.337533753375 20.0363264750102,-155.301530153015 20.0221138522778,-155.229522952295 19.9936886068131,-155.229522952295 19.9794759840808,-155.121512151215 19.951050738616,…			ISLANDS
MULTIPOLYGON (((-64.8604860486049 32.2876072703073,-64.8604860486049 32.316032515772,-64.8244824482448 32.3018198930396,-64.8604860486049 32.2876072703073)),((-64.7884788478848 32.2733946475749,-64.7884788478848 32.2591820248426,-64.8604860486049 32.2591820248426,-64.8604860486049 32.2733946475749,-64.7884788478848 32.2733946475749)),((-64.7884788478848 32.2733946475749,-64.7884788478848 32.30181…			ISLANDS
MULTIPOLYGON (((-169.522499999975 16.7288005798829,-169.538899999935 16.724100579878,-169.543900000285 16.7263005797081,-169.542499999575 16.7288005798829,-169.537500000125 16.731100579828,-169.531699999755 16.7325005796381,-169.525299999595 16.7316005804025,-169.522499999975 16.7288005798829)),((-169.505299999995 16.7413005798579,-169.505299999995 16.7372005796431,-169.510300000345 16.7377005802…			ISLANDS
MULTIPOLYGON (((149.036903690369 -20.2706715939718,148.964896489649 -20.3133094621689,148.964896489649 -20.1569706121129,149.036903690369 -20.2706715939718)),((139.56795679568 -17.1012567246548,139.387938793879 -17.0870441019224,139.53195319532 -17.0159809882606,139.56795679568 -17.1012567246548)),((139.60396039604 -16.404838210769,139.74797479748 -16.4616887016985,139.60396039604 -16.54696443809…	BEN20368	3	MAINLANDS
MULTIPOLYGON (((128.982898289829 -31.6976202707918,128.010801080108 -32.095573707298,127.650765076508 -32.1524241982274,127.182718271827 -32.2945504255511,126.534653465347 -32.3087630482834,126.138613861386 -32.251912557354,125.814581458146 -32.3229756710158,125.562556255626 -32.4935271438041,125.022502250225 -32.7209291075219,124.914491449145 -32.8204174666485,124.518451845185 -32.9483310712398,…	BEN20432	3	MAINLANDS
MULTIPOLYGON (((158.973897389739 -54.4946671335024,158.829882988299 -54.7504943426849,158.901890189019 -54.5088797562347,158.973897389739 -54.4946671335024)),((147.344734473447 -43.3803961567943,147.308730873087 -43.5367350068503,147.128712871287 -43.5083097613856,147.272727272727 -43.2666951749354,147.344734473447 -43.3803961567943)),((144.752475247525 -40.7226357058424,145.004500450045 -40.7510…	BEN20459	3	ISLANDS
MULTIPOLYGON (((137.587758775878 -35.5918788994593,137.587758775878 -35.7482177495153,137.875787578758 -35.8050682404448,137.911791179118 -35.7482177495153,138.055805580558 -35.7482177495153,138.127812781278 -35.8903439768389,138.019801980198 -35.9187692223037,137.731773177318 -35.8761313541066,137.587758775878 -35.932981845036,137.623762376238 -36.0182575814302,137.479747974797 -36.1035333178244…	BEN20427	3	MAINLANDS
MULTIPOLYGON (((145.328532853285 -38.5196791823261,145.112511251125 -38.5196791823261,145.292529252925 -38.4628286913967,145.328532853285 -38.5196791823261)),((145.364536453645 -38.320702464073,145.472547254725 -38.320702464073,145.364536453645 -38.4486160686643,145.364536453645 -38.320702464073)),((149.97299729973 -37.5105829683283,149.75697569757 -37.5674334592578,149.68496849685 -37.6953470638…	BEN20497	3	MAINLANDS
MULTIPOLYGON (((149.97299729973 -37.5105829683283,148.496849684968 -36.9420780590338,148.136813681368 -36.7857392089778,148.208820882088 -36.5867624907247,148.064806480648 -36.4162110179364,147.992799279928 -36.0751080723597,147.740774077408 -35.9614070905008,147.524752475248 -36.0040449586978,147.380738073807 -35.9614070905008,147.344734473447 -36.0751080723597,147.128712871287 -36.0466828268949…	BEN20310	3	MAINLANDS
MULTIPOLYGON (((169.198919891989 -52.4338368373097,169.198919891989 -52.5901756873657,169.018901890189 -52.5475378191686,169.198919891989 -52.4338368373097)),((166.138613861386 -50.529345391173,166.246624662466 -50.529345391173,166.138613861386 -50.6998968639614,166.246624662466 -50.8704483367497,165.886588658866 -50.7851726003556,166.102610261026 -50.6714716184967,166.138613861386 -50.5293453911…	BEN20312	5	ISLANDS
MULTIPOLYGON (((113.501350135014 -26.538438218944,113.429342934293 -26.538438218944,113.249324932493 -26.3963119916203,113.249324932493 -26.3110362552261,113.141314131413 -26.1546974051702,113.321332133213 -26.1689100279025,113.357335733573 -26.069421668776,113.465346534653 -26.2541857642967,113.465346534653 -26.382099368888,113.501350135014 -26.3110362552261,113.501350135014 -26.538438218944)),(…	BEN20324	3	MAINLANDS
MULTIPOLYGON (((73.3573357335734 -53.0165543693366,73.5373537353736 -53.0165543693366,73.7533753375338 -53.1302553511955,73.4653465346535 -53.1871058421249,73.3573357335734 -53.0165543693366)))			ISLANDS
MULTIPOLYGON (((137.047704770477 -15.6373565832214,137.083708370837 -15.8221206787421,136.975697569757 -15.779482810545,136.939693969397 -15.6373565832214,137.047704770477 -15.6373565832214)),((136.615661566157 -15.5236556013625,136.615661566157 -15.6089313377567,136.507650765077 -15.6373565832214,136.507650765077 -15.5378682240949,136.615661566157 -15.5236556013625)),((136.723672367237 -13.66180…	BEN20326	3	MAINLANDS
MULTIPOLYGON (((105.724572457246 -10.5065997768383,105.688568856886 -10.5065997768383,105.688568856886 -10.4781745313736,105.616561656166 -10.4781745313736,105.616561656166 -10.4355366631765,105.616561656166 -10.4213240404441,105.688568856886 -10.4213240404441,105.724572457246 -10.3928987949794,105.760576057606 -10.3928987949794,105.724572457246 -10.4213240404441,105.760576057606 -10.435536663176…	BEN20081	3	ISLANDS
MULTIPOLYGON (((167.938793879388 -29.0256471971075,168.010801080108 -29.0256471971075,167.974797479748 -29.0540724425722,167.974797479748 -29.0682850653046,167.902790279028 -29.0540724425722,167.938793879388 -29.0256471971075)))	BEN20320	3	ISLANDS
MULTIPOLYGON (((-178.523852385239 -30.2763579975555,-178.595859585959 -30.2763579975555,-178.595859585959 -30.2479327520908,-178.523852385239 -30.2479327520908,-178.523852385239 -30.2763579975555)),((-177.839783978398 -29.2672617835577,-177.839783978398 -29.2814744062901,-177.875787578758 -29.2814744062901,-177.875787578758 -29.2956870290224,-177.911791179118 -29.2956870290224,-177.911791179118 -…			ISLANDS
MULTIPOLYGON (((96.8676867686769 -12.1979018819895,96.8676867686769 -12.1836892592571,96.8676867686769 -12.1552640137924,96.939693969397 -12.1694766365248,96.939693969397 -12.1836892592571,96.8676867686769 -12.1979018819895)))	BEN20087	3	ISLANDS
MULTIPOLYGON (((142.340234023402 -10.535025022303,142.340234023402 -10.5492376450354,142.304230423042 -10.5492376450354,142.304230423042 -10.5065997768383,142.340234023402 -10.5208123995706,142.340234023402 -10.535025022303)),((142.232223222322 -10.6345133814295,142.232223222322 -10.6629386268943,142.268226822682 -10.6771512496266,142.268226822682 -10.7197891178237,142.232223222322 -10.7197891178…	BEN20606	3	ISLANDS
POLYGON ((159.0368788 -31.5169022,159.0369411 -31.5171276,159.0372696 -31.5176025,159.0374508 -31.5179875,159.0375886 -31.5193659,159.0376582 -31.5195553,159.038277 -31.520339,159.0384457 -31.5206789,159.0384037 -31.5209566,159.0382711 -31.5211837,159.0383169 -31.5222706,159.0385206 -31.5224738,159.0388981 -31.5225302,159.0392011 -31.5227051,159.0394331 -31.5227335,159.0397787 -31.5225567,159.040…	BEN20572	3	ISLANDS
MULTIPOLYGON (((167.470747074708 -22.5446912311499,167.506750675068 -22.6726048357412,167.434743474347 -22.6726048357412,167.470747074708 -22.5446912311499)),((164.014401440144 -20.1001201211834,164.194419441944 -20.2706715939718,164.302430243024 -20.2280337257747,164.518451845185 -20.3133094621689,164.554455445545 -20.3701599530983,164.806480648065 -20.5407114258867,165.094509450945 -20.75390076…	BEN20305	3	ISLANDS
MULTIPOLYGON (((143.578203974244 -8.06312194554354,143.636363636364 -8.24679276239254,143.168316831683 -8.28943063058963,142.988298829883 -8.34628112151908,142.772277227723 -8.27521800785726,142.376237623762 -8.33206849878672,142.484248424843 -8.38891898971617,142.628262826283 -8.31785587605435,142.772277227723 -8.33206849878672,142.844284428443 -8.40313161244853,143.060306030603 -8.4457694806456…	BEN20306	3	ISLANDS
MULTIPOLYGON (((150.837083708371 -9.82439388568485,150.873087308731 -9.82439388568485,150.909090909091 -9.82439388568485,150.909090909091 -9.83860650841721,150.945094509451 -9.85281913114958,150.945094509451 -9.89545699934666,150.981098109811 -9.90966962207903,150.981098109811 -9.9238822448114,151.017101710171 -9.9238822448114,151.053105310531 -9.93809486754375,151.053105310531 -9.95230749027612,…	BEN20549	3	ISLANDS
MULTIPOLYGON (((151.233123312331 -4.94946428848428,151.233123312331 -4.96367691121664,151.197119711971 -4.96367691121664,151.197119711971 -4.977889533949,151.161116111611 -4.96367691121664,151.161116111611 -4.94946428848428,151.125112511251 -4.94946428848428,151.125112511251 -4.93525166575191,151.161116111611 -4.93525166575191,151.161116111611 -4.90682642028719,151.197119711971 -4.90682642028719,…	BEN20345	3	ISLANDS
MULTIPOLYGON (((159.65796579658 -8.38891898971617,159.65796579658 -8.44576948064562,159.62196219622 -8.45998210337798,159.65796579658 -8.47419472611035,159.65796579658 -8.50261997157507,159.69396939694 -8.50261997157507,159.69396939694 -8.54525783977216,159.65796579658 -8.54525783977216,159.65796579658 -8.5310452170398,159.62196219622 -8.5310452170398,159.62196219622 -8.50261997157507,159.5859585…	BEN20423	3	ISLANDS
MULTIPOLYGON (((168.226822682268 -17.6129111430199,168.226822682268 -17.5844858975552,168.262826282628 -17.5702732748228,168.226822682268 -17.5702732748228,168.226822682268 -17.5276354066257,168.262826282628 -17.5276354066257,168.262826282628 -17.5134227838933,168.298829882988 -17.5134227838933,168.298829882988 -17.5276354066257,168.334833483348 -17.5276354066257,168.334833483348 -17.570273274822…	BEN20490	3	ISLANDS
MULTIPOLYGON (((153.573357335734 -11.629396972695,153.573357335734 -11.6436095954273,153.537353735374 -11.6436095954273,153.537353735374 -11.629396972695,153.573357335734 -11.629396972695)),((153.321332133213 -11.4872707453713,153.321332133213 -11.5156959908361,153.285328532853 -11.5156959908361,153.285328532853 -11.5014833681037,153.321332133213 -11.4872707453713)),((153.105310531053 -11.1888056…			ISLANDS
MULTIPOLYGON (((167.974797479748 -21.3934687898285,167.974797479748 -21.4361066580256,168.010801080108 -21.4361066580256,168.010801080108 -21.4645319034903,168.046804680468 -21.4503192807579,168.154815481548 -21.4361066580256,168.154815481548 -21.4787445262227,168.118811881188 -21.4787445262227,168.154815481548 -21.5071697716874,168.118811881188 -21.5213823944198,168.118811881188 -21.635083376278…			ISLANDS
MULTIPOLYGON (((179.78397839784 -19.1762996435798,179.78397839784 -19.1905122663122,179.74797479748 -19.1905122663122,179.74797479748 -19.1762996435798,179.78397839784 -19.1762996435798)),((178.127812781278 -19.1762996435798,178.091809180918 -19.1762996435798,178.127812781278 -19.1620870208475,178.127812781278 -19.1762996435798)),((179.78397839784 -19.1620870208475,179.74797479748 -19.14787439811…	BEN20129	3	ISLANDS
MULTIPOLYGON (((151.125112511251 -8.90057340808124,151.125112511251 -8.87214816261652,151.197119711971 -8.87214816261652,151.125112511251 -8.90057340808124)),((151.197119711971 -8.85793553988415,151.161116111611 -8.85793553988415,151.161116111611 -8.84372291715179,151.197119711971 -8.84372291715179,151.197119711971 -8.85793553988415)),((151.125112511251 -8.81529767168706,151.161116111611 -8.82951…			ISLANDS
MULTIPOLYGON (((152.421242124212 -8.97163652174306,152.421242124212 -9.02848701267251,152.385238523852 -9.01427438994015,152.385238523852 -8.98584914447542,152.421242124212 -8.97163652174306)),((152.601260126013 -8.97163652174306,152.637263726373 -8.97163652174306,152.673267326733 -8.98584914447542,152.673267326733 -9.00006176720778,152.745274527453 -9.00006176720778,152.745274527453 -8.985849144…			ISLANDS
MULTIPOLYGON (((138.163816381638 9.54741089852617,138.091809180918 9.4194972939349,138.055805580558 9.47634778486437,138.163816381638 9.54741089852617)))	BEN20273	3	ISLANDS
MULTIPOLYGON (((176.831683168317 -2.67544465130617,176.831683168317 -2.64701940584144,176.867686768677 -2.66123202857381,176.831683168317 -2.67544465130617)),((176.831683168317 -2.64701940584144,176.759675967597 -2.61859416037672,176.759675967597 -2.60438153764435,176.795679567957 -2.60438153764435,176.795679567957 -2.61859416037672,176.831683168317 -2.61859416037672,176.831683168317 -2.647019405…	BEN20222	3	ISLANDS
MULTIPOLYGON (((166.678667866787 19.2972700929273,166.678667866787 19.283057470195,166.642664266427 19.283057470195,166.606660666067 19.2972700929273,166.642664266427 19.2972700929273,166.642664266427 19.3114827156597,166.678667866787 19.2972700929273)))			ISLANDS
MULTIPOLYGON (((153.681368136814 5.28362407881722,153.645364536454 5.28362407881722,153.645364536454 5.29783670154958,153.681368136814 5.29783670154958,153.681368136814 5.28362407881722)),((153.681368136814 5.29783670154958,153.681368136814 5.31204932428194,153.717371737174 5.31204932428194,153.717371737174 5.29783670154958,153.681368136814 5.29783670154958)),((163.006300630063 5.38311243794376,1…	BEN20542	3	ISLANDS
MULTIPOLYGON (((-151.809180918092 -11.473058122639,-151.845184518452 -11.473058122639,-151.845184518452 -11.4019950089772,-151.809180918092 -11.4304202544419,-151.809180918092 -11.473058122639)),((-152.421242124212 -10.1086463403321,-152.457245724572 -10.1086463403321,-152.457245724572 -10.0944337175997,-152.421242124212 -10.0944337175997,-152.421242124212 -10.1086463403321)),((-155.913591359136 …			ISLANDS
MULTIPOLYGON (((-174.563456345635 -4.66521183383701,-174.527452745275 -4.66521183383701,-174.527452745275 -4.69363707930174,-174.563456345635 -4.69363707930174,-174.563456345635 -4.66521183383701)),((-172.259225922592 -4.50887298378102,-172.259225922592 -4.49466036104865,-172.223222322232 -4.49466036104865,-172.223222322232 -4.50887298378102,-172.259225922592 -4.50887298378102)),((-171.2871287128…			ISLANDS
MULTIPOLYGON (((168.118811881188 5.62472702439394,168.118811881188 5.59630177892921,168.082808280828 5.61051440166157,168.082808280828 5.62472702439394,168.118811881188 5.62472702439394)),((171.755175517552 6.07953095182956,171.719171917192 6.07953095182956,171.719171917192 6.09374357456192,171.755175517552 6.07953095182956)),((171.899189918992 7.08862716582734,171.899189918992 7.11705241129207,1…	BEN20258	3	ISLANDS
MULTIPOLYGON (((134.167416741674 6.88965044757426,134.131413141314 6.88965044757426,134.131413141314 6.93228831577135,134.167416741674 6.93228831577135,134.167416741674 6.88965044757426)),((134.239423942394 7.00335142943316,134.239423942394 7.03177667489789,134.275427542754 7.04598929763025,134.275427542754 7.00335142943316,134.239423942394 7.00335142943316)),((134.383438343834 7.15969027948916,1…	BEN20342	3	ISLANDS
MULTIPOLYGON (((144.896489648965 13.5980083772497,144.968496849685 13.5980083772497,144.968496849685 13.5837957545173,144.932493249325 13.569583131785,144.932493249325 13.5269452635879,144.896489648965 13.5269452635879,144.896489648965 13.4985200181231,144.860486048605 13.4843073953908,144.860486048605 13.455882149926,144.824482448245 13.455882149926,144.824482448245 13.4416695271937,144.78847884…	BEN20576	3	ISLANDS
MULTIPOLYGON (((-169.84698469847 -18.9631103025944,-169.81098109811 -19.1194491526504,-169.91899189919 -19.1478743981151,-169.91899189919 -18.9915355480591,-169.84698469847 -18.9631103025944)))	BEN20318	3	ISLANDS
MULTIPOLYGON (((-171.827182718272 -9.21325110819323,-171.899189918992 -9.2274637309256,-171.899189918992 -9.18482586272851,-171.827182718272 -9.18482586272851,-171.827182718272 -9.21325110819323)))	BEN20469	3	ISLANDS
MULTIPOLYGON (((-178.091809180918 -14.329795291844,-178.055805580558 -14.329795291844,-178.055805580558 -14.3440079145763,-178.055805580558 -14.3866457827734,-178.091809180918 -14.3866457827734,-178.091809180918 -14.329795291844)),((-178.091809180918 -14.3155826691116,-178.127812781278 -14.3155826691116,-178.163816381638 -14.3155826691116,-178.163816381638 -14.2729448009145,-178.199819981998 -14.…	BEN20502	3	ISLANDS
MULTIPOLYGON (((-147.668766876688 -23.8664651452597,-147.704770477048 -23.880677767992,-147.704770477048 -23.8664651452597,-147.668766876688 -23.8522525225273,-147.668766876688 -23.8664651452597)),((-144.356435643564 -27.6470227920683,-144.356435643564 -27.6185975466036,-144.356435643564 -27.6043849238712,-144.284428442844 -27.6185975466036,-144.356435643564 -27.6470227920683)),((-144.35643564356…	BEN20536	3	ISLANDS
MULTIPOLYGON (((-157.929792979298 -21.9335484536583,-157.965796579658 -21.9335484536583,-157.965796579658 -21.8909105854612,-157.929792979298 -21.8909105854612,-157.929792979298 -21.9051232081936,-157.929792979298 -21.9335484536583)),((-159.83798379838 -21.1944920715754,-159.76597659766 -21.1944920715754,-159.76597659766 -21.2513425625049,-159.83798379838 -21.2513425625049,-159.83798379838 -21.23…	BEN20093	3	ISLANDS
MULTIPOLYGON (((-130.06300630063 -25.0745380775106,-130.09900990099 -25.0745380775106,-130.09900990099 -25.0603254547782,-130.06300630063 -25.0603254547782,-130.06300630063 -25.0745380775106)),((-124.770477047705 -24.6765846410044,-124.806480648065 -24.662372018272,-124.770477047705 -24.662372018272,-124.770477047705 -24.6765846410044)),((-128.298829882988 -24.4065448090895,-128.370837083708 -24.…			ISLANDS
MULTIPOLYGON (((-169.486948694869 -14.2303069327174,-169.450945094509 -14.2160943099851,-169.450945094509 -14.2587321781822,-169.486948694869 -14.2587321781822,-169.486948694869 -14.2729448009145,-169.52295229523 -14.2729448009145,-169.52295229523 -14.2160943099851,-169.486948694869 -14.2303069327174)),((-170.567056705671 -14.2587321781822,-170.567056705671 -14.2729448009145,-170.639063906391 -14…	BEN20390	3	ISLANDS
MULTIPOLYGON (((179.207920792079 -8.57368308523689,179.207920792079 -8.50261997157507,179.243924392439 -8.50261997157507,179.243924392439 -8.54525783977216,179.207920792079 -8.57368308523689)),((178.379837983798 -8.06202866687182,178.343834383438 -8.06202866687182,178.343834383438 -8.04781604413945,178.379837983798 -8.03360342140709,178.379837983798 -8.06202866687182)),((178.415841584158 -8.00517…			ISLANDS
MULTIPOLYGON (((-174.923492349235 -21.4361066580256,-174.959495949595 -21.4218940352932,-174.959495949595 -21.336618298899,-174.923492349235 -21.3224056761667,-174.887488748875 -21.336618298899,-174.923492349235 -21.3650435443638,-174.923492349235 -21.4361066580256)),((-175.319531953195 -21.1234289579136,-175.247524752475 -21.1234289579136,-175.211521152115 -21.1234289579136,-175.211521152115 -21…	BEN20471	3	ISLANDS
MULTIPOLYGON (((-134.959495949595 -23.1131961404444,-134.959495949595 -23.1416213859092,-135.031503150315 -23.1274087631768,-134.995499549955 -23.0989835177121,-134.959495949595 -23.1131961404444)))			ISLANDS
MULTIPOLYGON (((-138.703870387039 -10.5492376450354,-138.703870387039 -10.535025022303,-138.703870387039 -10.5065997768383,-138.703870387039 -10.4923871541059,-138.703870387039 -10.4497492859088,-138.703870387039 -10.4355366631765,-138.667866786679 -10.4355366631765,-138.667866786679 -10.4639619086412,-138.595859585959 -10.4923871541059,-138.595859585959 -10.5065997768383,-138.667866786679 -10.50…			ISLANDS
MULTIPOLYGON (((-149.288928892889 -17.7266121248788,-149.252925292529 -17.7266121248788,-149.216921692169 -17.7266121248788,-149.216921692169 -17.7408247476111,-149.144914491449 -17.7550373703435,-149.144914491449 -17.8545257294701,-149.216921692169 -17.8545257294701,-149.216921692169 -17.8687383522024,-149.252925292529 -17.8687383522024,-149.252925292529 -17.8545257294701,-149.288928892889 -17.8…	BEN20601	3	ISLANDS
MULTIPOLYGON (((-138.739873987399 -22.274651399235,-138.775877587759 -22.2888640219674,-138.775877587759 -22.2462261537703,-138.811881188119 -22.2178009083055,-138.775877587759 -22.2035882855732,-138.739873987399 -22.2035882855732,-138.703870387039 -22.2178009083055,-138.703870387039 -22.274651399235,-138.739873987399 -22.274651399235)),((-140.612061206121 -21.7203591126728,-140.684068406841 -21.…	BEN20609	3	ISLANDS

## Sheet: Figure 2b
WKT	NAME_BEN	Cluster	geometry
MULTIPOLYGON (((49.8469846984699 -17.0870441019224,49.8469846984699 -16.9164926291341,49.95499549955 -16.8027916472752,49.95499549955 -16.9164926291341,49.8469846984699 -17.0870441019224)),((48.2988298829883 -13.1927854732549,48.3348334833483 -13.391762191508,48.1908190819082 -13.391762191508,48.1908190819082 -13.2496359641844,48.2988298829883 -13.1927854732549)),((49.3069306930693 -12.0131377864…	BEN20244	1	ISLANDS
MULTIPOLYGON (((34.977497749775 -11.5725464817655,34.6174617461746 -11.5725464817655,34.6174617461746 -11.7715232000186,34.3654365436544 -12.1268387683277,34.4374437443744 -12.5247922048339,34.5454545454546 -12.766406791284,34.5454545454546 -13.0648718686637,34.5814581458146 -13.1075097368607,34.5814581458146 -13.391762191508,34.6534653465347 -13.4912505506346,34.9054905490549 -13.5196757960993,3…	BEN20249	1	MAINLANDS
MULTIPOLYGON (((39.9099909990999 -16.3053498516425,39.9099909990999 -16.4190508335014,39.8019801980198 -16.3195624743748,39.9099909990999 -16.3053498516425)),((32.8892889288929 -26.8511159190559,32.6732673267327 -26.8653285417883,32.1332133213321 -26.8511159190559,32.1332133213321 -26.4958003507469,32.0612061206121 -26.382099368888,32.0972097209721 -26.0125711778465,31.953195319532 -25.9557206869…	BEN20289	1	MAINLANDS
MULTIPOLYGON (((30.7650765076508 -8.20415489419545,30.8370837083708 -8.38891898971617,31.017101710171 -8.58789570796925,31.3771377137714 -8.58789570796925,31.5571557155716 -8.68738406709579,31.5571557155716 -8.81529767168706,31.7371737173717 -8.91478603081361,31.953195319532 -8.92899865354597,31.953195319532 -9.05691225813724,32.0612061206121 -9.04269963540487,32.2412241224122 -9.12797537179905,3…	BEN20517	1	MAINLANDS
MULTIPOLYGON (((30.4050405040504 -15.623143960489,30.4050405040504 -16.0068847742628,30.9450945094509 -15.9926721515305,31.017101710171 -16.0495226424599,31.1251125112511 -15.9926721515305,31.2691269126913 -16.0068847742628,31.4131413141314 -16.1632236243188,31.7371737173717 -16.2058614925159,31.9171917191719 -16.3622003425719,31.9171917191719 -16.4332634562337,32.2772277227723 -16.4474760789661,…	BEN20519	1	MAINLANDS
MULTIPOLYGON (((39.98199819982 15.8862406371602,40.0900090009001 15.8578153916954,40.1260126012601 15.6730512961747,40.2340234023402 15.7014765416394,40.4140414041404 15.64462605071,40.4140414041404 15.5735629370482,39.94599459946 15.6162008052453,40.0540054005401 15.6730512961747,39.9099909990999 15.7441144098365,40.01800180018 15.8151775234983,39.98199819982 15.8862406371602)),((43.114311431143…	BEN20122	1	MAINLANDS
MULTIPOLYGON (((42.3942394239424 12.4467859359283,41.962196219622 11.8214305357043,41.8181818181818 11.7361547993101,41.7461746174617 11.5087528355923,41.8181818181818 11.2813508718745,41.8181818181818 11.0397362854243,41.7821782178218 10.9686731717625,41.998199819982 10.9402479262978,42.1062106210621 10.9970984172272,42.3942394239424 11.0113110399596,42.6102610261026 11.0965867763538,42.75427542…	BEN20125	1	MAINLANDS
MULTIPOLYGON (((41.5661566156616 -1.66634843730838,41.4221422142214 -1.39630860539348,41.3141314131413 -1.29682024626694,41.1701170117012 -1.06941828254913,40.990099009901 -0.870441564296044,40.990099009901 2.83905296885075,41.2781278127813 3.12330542349802,41.3501350135014 3.1659432916951,41.8901890189019 3.97606278743981,41.9261926192619 4.06133852383398,42.1422142214221 4.20346475115762,42.574…	BEN20424	1	MAINLANDS
MULTIPOLYGON (((33.9333933393339 -0.998355168887308,30.7650765076508 -0.998355168887308,30.6570657065707 -1.06941828254913,30.4770477047705 -1.05520565981676,30.3690369036904 -1.05520565981676,30.2970297029703 -1.21154450987276,30.1890189018902 -1.26839500080221,30.1530153015302 -1.36788335992875,29.9009900990099 -1.46737171905529,29.8289828982898 -1.3110328689993,29.6129612961296 -1.382095982661…	BEN20481	1	MAINLANDS
MULTIPOLYGON (((41.1701170117012 -2.09272711927927,40.990099009901 -2.14957761020873,41.0981098109811 -2.05008925108218,41.1701170117012 -2.09272711927927)),((41.8901890189019 3.97606278743981,41.3501350135014 3.1659432916951,41.2781278127813 3.12330542349802,40.990099009901 2.83905296885075,40.990099009901 -0.870441564296044,41.1701170117012 -1.06941828254913,41.3141314131413 -1.29682024626694,4…	BEN20218	1	MAINLANDS
MULTIPOLYGON (((30.5850585058506 -2.40540481939126,30.5130513051305 -2.46225531032072,30.4410441044105 -2.63280678310907,30.4770477047705 -2.94548448322107,30.5850585058506 -2.88863399229162,30.6570657065707 -2.9739097286858,30.8370837083708 -2.9739097286858,30.8370837083708 -3.25816218333306,30.6570657065707 -3.31501267426251,30.6570657065707 -3.42871365612142,30.4770477047705 -3.49977676978323,…	BEN20059	1	MAINLANDS
MULTIPOLYGON (((43.2583258325833 11.4661149673952,42.9342934293429 11.0113110399596,42.7902790279028 10.9970984172272,42.7542754275428 11.0823741536214,42.6102610261026 11.0965867763538,42.3942394239424 11.0113110399596,42.1062106210621 10.9970984172272,41.998199819982 10.9402479262978,41.7821782178218 10.9686731717625,41.8181818181818 11.0397362854243,41.8181818181818 11.2813508718745,41.7461746…	BEN20111	1	MAINLANDS
MULTIPOLYGON (((30.4770477047705 -1.05520565981676,30.5490549054906 -1.32524549173166,30.6930693069307 -1.38209598266111,30.8370837083708 -1.65213581457602,30.8010801080108 -1.93638826922328,30.8730873087309 -2.05008925108218,30.8370837083708 -2.36276695119417,30.6930693069307 -2.34855432846182,30.5850585058506 -2.40540481939126,30.4410441044105 -2.32012908299708,30.2250225022502 -2.3485543284618…	BEN20388	1	MAINLANDS
MULTIPOLYGON (((33.9333933393339 -0.998355168887308,34.005400540054 -0.998355168887308,34.5094509450945 -1.26839500080221,35.6615661566157 -1.93638826922328,35.949594959496 -2.07851449654692,36.6696669666967 -2.49068055578545,37.5337533753375 -2.94548448322107,37.6777677767777 -3.04497284234761,37.7137713771377 -3.31501267426251,37.6057605760576 -3.38607578792433,37.6057605760576 -3.4997767697832…	BEN20458	1	MAINLANDS
MULTIPOLYGON (((39.7659765976598 -5.4042682159199,39.7659765976598 -5.43269346138462,39.7299729972997 -5.44690608411699,39.6939693969397 -5.44690608411699,39.6939693969397 -5.43269346138462,39.6579657965797 -5.43269346138462,39.6579657965797 -5.34741772499044,39.6939693969397 -5.34741772499044,39.6939693969397 -5.31899247952572,39.6579657965797 -5.30477985679336,39.6579657965797 -5.29056723406099…	BEN20613	1	ISLANDS
MULTIPOLYGON (((51.1791179117912 -10.1939220767263,51.1431143114312 -10.1939220767263,51.1431143114312 -10.1797094539939,51.1791179117912 -10.1512842085292,51.1791179117912 -10.1939220767263)),((47.7587758775878 -10.0944337175997,47.7587758775878 -10.1086463403321,47.7227722772277 -10.1086463403321,47.7227722772277 -10.0944337175997,47.7587758775878 -10.0944337175997)),((47.6507650765077 -9.75333…	BEN20410	1	ISLANDS
MULTIPOLYGON (((45.2745274527453 -12.7948320367488,45.2745274527453 -12.766406791284,45.3105310531053 -12.7948320367488,45.2745274527453 -12.7948320367488)),((45.0945094509451 -12.9369582640724,45.0585058505851 -12.9085330186077,45.0585058505851 -12.8943203958753,45.0945094509451 -12.8943203958753,45.0945094509451 -12.9369582640724)),((45.1305130513051 -12.7237689230869,45.1665166516652 -12.72376…	BEN20090	1	ISLANDS
MULTIPOLYGON (((42.7542754275428 -17.0728314791901,42.7182718271827 -17.0728314791901,42.7182718271827 -17.0444062337253,42.7542754275428 -17.0444062337253,42.7542754275428 -17.0728314791901)))	BEN20580	1	ISLANDS
MULTIPOLYGON (((12.7272727272727 -5.9443478797497,12.8352835283528 -5.84485952062316,12.9072907290729 -5.85907214335552,12.7272727272727 -5.9443478797497)),((27.4527452745275 4.99937162416995,27.5607560756076 4.89988326504341,27.7047704770477 4.87145801957869,27.7767776777678 4.78618228318451,27.7767776777678 4.60141818766379,28.028802880288 4.5587803194667,28.0648064806481 4.43086671487543,28.17…	BEN20107	1	MAINLANDS
MULTIPOLYGON (((15.4995499549955 7.5292184705306,15.4635463546355 7.40130486593933,15.2115211521152 7.23075339315097,15.2115211521152 7.08862716582734,15.0675067506751 6.86122520210953,15.0675067506751 6.77594946571535,14.9234923492349 6.69067372932117,14.7434743474348 6.25008242461792,14.5274527452745 6.16480668822374,14.4194419441944 6.07953095182956,14.4914491449145 5.9089794790412,14.63546354…	BEN20064	1	MAINLANDS
MULTIPOLYGON (((23.996399639964 -10.8761279678797,24.032403240324 -10.9614037042739,24.032403240324 -11.3025066498506,24.0684068406841 -11.4019950089772,23.996399639964 -11.5441212363008,23.996399639964 -12.0699882773982,23.960396039604 -12.1694766365248,24.032403240324 -12.254752372919,24.032403240324 -12.3968786002426,23.9243924392439 -12.5674300730309,23.8883888388839 -12.8516825276782,24.0324…	BEN20014	1	MAINLANDS
POLYGON ((22.8802880288029 10.9260353035654,22.988298829883 10.7270585853123,23.3123312331233 10.4570187533974,23.4203420342034 10.3006799033414,23.5283528352835 10.0590653168913,23.6723672367237 9.86008859863816,23.7083708370837 9.66111188038509,23.6363636363637 9.57583614399091,23.6363636363637 9.26315844387891,23.4563456345635 9.13524483928764,23.4563456345635 8.97890598923164,23.6003600360036…	BEN20073	1	MAINLANDS
MULTIPOLYGON (((23.996399639964 19.4962468111804,23.996399639964 15.7014765416394,23.6003600360036 15.7583270325689,23.3123312331233 15.6872639189071,23.1323132313231 15.7156891643718,22.9162916291629 15.5451376915834,22.988298829883 15.4314367097245,22.988298829883 15.2040347460067,22.7362736273627 14.9766327822889,22.6642664266427 14.8771444231624,22.7002700270027 14.6923803276417,22.3762376237…	BEN20076	1	MAINLANDS
MULTIPOLYGON (((18.6318631863186 3.47862099180709,18.6318631863186 3.15173066896274,18.5238523852385 3.00960444163911,18.3438343834383 2.59743838240058,18.2358235823583 2.54058789147113,18.2358235823583 2.42688690961222,18.0918091809181 2.27054805955623,18.0918091809181 1.9294451139795,18.0558055805581 1.75889364119115,18.0918091809181 1.55991692293806,17.983798379838 1.34672758195261,17.94779477…	BEN20091	1	MAINLANDS
MULTIPOLYGON (((9.81098109810981 1.0056246363759,9.8829882988299 0.94877414544645,9.99099909991 1.0056246363759,11.3591359135914 1.0056246363759,11.3591359135914 2.15684707769731,11.3231323132313 2.15684707769731,11.3591359135914 2.31318592775331,12.2232223222322 2.28476068228859,12.3312331233123 2.32739855048568,12.6192619261926 2.24212281409149,12.8712871287129 2.22791019135914,13.2673267326733…	BEN20138	1	MAINLANDS
MULTIPOLYGON (((11.3231323132313 2.15684707769731,11.3591359135914 2.15684707769731,11.3591359135914 1.0056246363759,9.99099909991 1.0056246363759,9.8829882988299 0.94877414544645,9.81098109810981 1.0056246363759,9.81098109810981 1.07668775003771,9.37893789378938 1.1193256182348,9.37893789378938 1.23302660009371,9.45094509450945 1.40357807288207,9.63096309630964 1.55991692293806,9.59495949594961 …	BEN20121	1	MAINLANDS
MULTIPOLYGON (((6.6786678667867 0.408694481616642,6.71467146714673 0.394481858884284,6.71467146714673 0.351843990687193,6.75067506750676 0.337631367954828,6.75067506750676 0.209717763363564,6.71467146714673 0.209717763363564,6.71467146714673 0.181292517898832,6.6786678667867 0.167079895166474,6.6786678667867 0.138654649701742,6.64266426642664 0.124442026969383,6.64266426642664 0.110229404237018,6…	BEN20540	1	ISLANDS
MULTIPOLYGON (((8.62286228622864 36.93513490379,8.65886588658867 36.8356465446635,8.40684068406841 36.7503708082693,8.47884788478848 36.6793076946075,8.19081908190819 36.5371814672839,8.19081908190819 36.4803309763544,8.37083708370838 36.4661183536221,8.33483348334835 36.1250154080453,8.26282628262828 35.9686765579893,8.26282628262828 35.7554872170039,8.33483348334835 35.6986367260744,8.370837083…	BEN20009	2	MAINLANDS
POLYGON ((-8.65886588658864 27.2989766912478,-8.65886588658864 26.0056280226027,-10.3150315031503 26.0056280226027,-12.007200720072 26.0056280226027,-12.007200720072 23.4615685535097,-12.3672367236724 23.3194423261861,-12.6192619261926 23.2483792125243,-13.015301530153 23.0351898715388,-13.1593159315931 22.7509374168916,-13.0873087308731 22.5661733213709,-13.051305130513 22.3245587349207,-13.0513…			MAINLANDS
MULTIPOLYGON (((-5.38253825382537 35.9118260670599,-5.34653465346534 35.8407629533981,-5.27452745274528 35.5991483669479,-4.91449144914492 35.3148959123006,-4.69846984698469 35.2011949304417,-4.3024302430243 35.1443444395123,-3.90639063906391 35.2722580441035,-3.83438343834382 35.1869823077094,-3.69036903690369 35.3006832895683,-3.61836183618362 35.2438327986388,-3.2943294329433 35.1869823077094,…	BEN20288	2	MAINLANDS
MULTIPOLYGON (((36.8856885688569 21.9976684120763,36.8856885688569 21.6281402210349,36.993699369937 21.4149508800494,37.2457245724572 21.1733362935993,37.3177317731773 21.0169974435433,37.2097209720972 21.0312100662756,37.2457245724572 21.1306984254022,37.1017101710171 21.2301867845287,37.1017101710171 21.0169974435433,37.1737173717372 20.9032964616844,37.1737173717372 20.6616818752342,37.2457245…	BEN20442	1	MAINLANDS
MULTIPOLYGON (((10.8550855085509 33.879421016332,11.0711071107111 33.7941452799378,10.8550855085509 33.6520190526141,10.8550855085509 33.723082166276,10.7110711071107 33.723082166276,10.7110711071107 33.8936336390643,10.8550855085509 33.879421016332)),((11.2511251125113 34.8174541166679,11.2871287128713 34.7321783802737,11.1431143114312 34.6895405120767,11.2511251125113 34.8174541166679)),((11.53…	BEN20476	2	MAINLANDS
MULTIPOLYGON (((34.2214221422142 31.3353615472389,34.4014401440144 30.8521323743386,34.5094509450945 30.6389430333532,34.5454545454546 30.4115410696353,34.6174617461746 30.3262653332412,34.7614761476148 30.0135876331292,34.8694869486949 29.5161458374965,34.9054905490549 29.4877205920317,34.7974797479748 29.4166574783699,34.6894689468947 28.9760661736667,34.6174617461746 28.8481525690754,34.617461…	BEN20117	1	MAINLANDS
MULTIPOLYGON (((25.1485148514851 31.6480392473509,25.040504050405 31.5059130200273,24.8604860486049 31.3922120381684,24.8964896489649 30.9942586016622,25.004500450045 30.8379197516062,24.9324932493249 30.4826041832971,24.7164716471647 30.240989596847,24.7164716471647 30.1130759922557,24.8244824482448 29.9567371421997,24.8244824482448 29.7435478012143,24.8964896489649 29.6724846875524,24.896489648…	BEN20236	1	MAINLANDS
MULTIPOLYGON (((8.91089108910893 37.5036398130846,8.91089108910893 37.5320650585493,8.94689468946896 37.5320650585493,8.94689468946896 37.5178524358169,8.91089108910893 37.5036398130846)))	BEN20556	2	ISLANDS
MULTIPOLYGON (((28.6768676867687 -28.5992685151366,28.7128712871287 -28.6987568742632,28.8928892889289 -28.7840326106573,28.9288928892889 -28.8693083470515,29.3249324932493 -29.082497688037,29.4329432943294 -29.2672617835577,29.4329432943294 -29.4378132563461,29.2889288928893 -29.4946637472755,29.2889288928893 -29.6367899745991,29.1449144914492 -29.707853088261,29.1449144914492 -29.8926171837817,…	BEN20233	1	MAINLANDS
MULTIPOLYGON (((25.2565256525653 -17.7976752385406,25.2565256525653 -17.9966519567937,25.4005400540054 -18.1103529386526,25.5085508550855 -18.2951170341733,25.5085508550855 -18.4088180160322,25.7605760576058 -18.6077947342853,25.7965796579658 -18.7783462070737,25.976597659766 -18.948897679862,25.976597659766 -19.1478743981151,26.0486048604861 -19.2047248890446,26.1566156615661 -19.5316152118889,2…	BEN20050	1	MAINLANDS
MULTIPOLYGON (((23.4923492349235 -17.6271237657522,24.2124212421242 -17.4849975384286,24.3924392439244 -17.4707849156962,24.8604860486049 -17.5134227838933,25.040504050405 -17.5844858975552,25.2565256525653 -17.7976752385406,24.8244824482448 -17.8261004840053,24.6444644464447 -17.9398014658642,24.5724572457246 -18.0535024477231,24.3564356435644 -17.9398014658642,24.1404140414041 -18.0819276931879…	BEN20292	1	MAINLANDS
MULTIPOLYGON (((37.8577857785779 -46.9619770853499,37.6057605760576 -46.9619770853499,37.6417641764176 -46.8340634807586,37.7857785778578 -46.8340634807586,37.8577857785779 -46.9619770853499)),((31.3051305130513 -22.4025650038263,31.5571557155716 -23.1984718768386,31.5211521152115 -23.4116612178241,31.7011701170117 -23.6106379360771,31.7731773177318 -23.8522525225273,31.8811881188119 -23.92331563…	BEN20426	1	MAINLANDS
MULTIPOLYGON (((31.953195319532 -25.9557206869171,32.0972097209721 -26.0125711778465,32.0612061206121 -26.382099368888,32.1332133213321 -26.4958003507469,32.1332133213321 -26.8511159190559,32.025202520252 -26.8226906735912,31.953195319532 -27.0358800145767,31.989198919892 -27.3201324692239,31.5211521152115 -27.3201324692239,31.1611161116112 -27.206431487365,30.981098109811 -27.0358800145767,30.98…	BEN20449	1	MAINLANDS
MULTIPOLYGON (((4.23042304230424 19.1551438656037,4.23042304230424 17.876007819691,4.26642664266427 17.8475825742263,4.26642664266427 16.9948252102845,4.19441944194421 16.8384863602285,4.19441944194421 16.3836824327929,4.05040504050405 16.2841940736663,3.97839783978398 16.0994299781456,4.01440144014401 15.9857289962867,3.90639063906391 15.8862406371602,3.90639063906391 15.7299017871042,3.72637263…	BEN20252	1	MAINLANDS
MULTIPOLYGON (((-0.162016201620162 11.1392246445509,0.018001800180031 11.0965867763538,-0.018001800180002 10.8123343217065,-0.090009000900096 10.6559954716505,0.054005400540063 10.5991449807211,0.162016201620162 10.4143808852003,0.306030603060321 10.400168262468,0.378037803780387 10.3006799033414,0.342034203420354 10.2154041669472,0.342034203420354 9.64689925765271,0.270027002700289 9.67532450311…	BEN20145	1	MAINLANDS
MULTIPOLYGON (((-11.3591359135914 12.4041480677312,-11.4311431143114 12.3899354449988,-11.4671467146715 12.1198956130839,-11.2511251125112 11.9919820084926,-10.9270927092709 12.2193839722105,-10.7830783078308 12.1056829903515,-10.7470747074707 11.9209188948308,-10.6390639063906 11.8924936493661,-10.5310531053105 12.0204072539574,-10.5310531053105 12.1056829903515,-10.2070207020702 12.205171349478…	BEN20163	1	MAINLANDS
MULTIPOLYGON (((-16.0756075607561 11.1818625127479,-16.0756075607561 11.0255236626919,-16.2556255625562 11.1107993990861,-16.0756075607561 11.1818625127479)),((-15.6795679567957 11.3097761173392,-15.6435643564356 11.224500380945,-15.7875787578758 11.1676498900156,-15.6795679567957 11.3097761173392)),((-15.9315931593159 11.5798159492541,-15.8955895589559 11.4519023446628,-16.0756075607561 11.45190…	BEN20164	1	MAINLANDS
MULTIPOLYGON (((-5.52655265526553 10.4285935079327,-5.41854185418541 10.2864672806091,-5.13051305130512 10.3006799033414,-5.05850585058505 10.0732779396236,-4.95049504950495 10.0022148259618,-4.91449144914492 9.8885138441029,-4.77047704770476 9.81745073044107,-4.80648064806479 9.74638761677927,-4.69846984698469 9.67532450311744,-4.5184518451845 9.74638761677927,-4.5184518451845 9.64689925765271,-…	BEN20197	1	MAINLANDS
MULTIPOLYGON (((-16.3276327632763 19.8089245112924,-16.4356435643564 19.6099477930393,-16.4356435643564 19.8089245112924,-16.3276327632763 19.8089245112924)),((-4.80648064806479 25.0107444313373,-6.57065706570657 25.0107444313373,-6.4986498649865 24.2290501810574,-6.42664266426641 23.8737346127483,-6.35463546354634 23.2625918352567,-6.35463546354634 23.0636151170036,-6.28262826282628 22.665661680…	BEN20264	1	MAINLANDS
MULTIPOLYGON (((-12.2592259225923 14.7634434413035,-12.1512151215121 14.706592950374,-12.2232223222322 14.550254100318,-12.1872187218722 14.3654900047973,-12.007200720072 14.2660016456707,-11.971197119712 14.08123755015,-12.007200720072 13.9391113228264,-11.9351935193519 13.8111977182351,-12.0792079207921 13.6690714909115,-12.007200720072 13.5553705090526,-11.8631863186318 13.4700947726584,-11.89…	BEN20407	1	MAINLANDS
MULTIPOLYGON (((-12.5112511251125 7.38709224320697,-12.6192619261926 7.47236797960115,-12.9432943294329 7.55764371599533,-12.9072907290729 7.60028158419242,-12.6192619261926 7.64291945238951,-12.5112511251125 7.60028158419242,-12.5112511251125 7.38709224320697)),((-10.2790279027903 8.4956768163313,-10.3150315031503 8.15457387075458,-10.5310531053105 8.11193600255749,-10.6030603060306 8.0266602661…	BEN20418	1	MAINLANDS
MULTIPOLYGON (((0.918091809180936 10.9970984172272,0.882088208820875 10.7981216989741,0.810081008100809 10.7270585853123,0.774077407740776 10.3717430170032,1.35013501350136 9.98800220322943,1.35013501350136 9.47634778486437,1.49414941494149 9.20630795294947,1.60216021602162 9.13524483928764,1.63816381638165 9.00733123469637,1.63816381638165 7.00335142943316,1.60216021602162 6.90386307030662,1.602…	BEN20467	1	MAINLANDS
MULTIPOLYGON (((3.61836183618362 11.693516931113,3.51035103510353 11.5656033265217,3.47434743474349 11.4234770991981,3.72637263726372 11.1250120218185,3.76237623762376 11.0113110399596,3.76237623762376 10.755483830777,3.87038703870388 10.5849323579887,3.79837983798382 10.400168262468,3.65436543654366 10.4285935079327,3.58235823582359 10.2722546578767,3.69036903690369 10.1727662987502,3.6183618361…	BEN20043	1	MAINLANDS
POLYGON ((-8.47884788478848 7.55764371599533,-8.40684068406841 7.50079322506587,-8.40684068406841 7.31602912954515,-8.29882988298829 7.18811552495388,-8.33483348334832 6.77594946571535,-8.58685868586858 6.49169701106809,-8.40684068406841 6.449059142871,-8.40684068406841 6.34957078374446,-8.15481548154816 6.26429504735028,-7.9027902790279 6.26429504735028,-7.83078307830783 6.20744455642083,-7.8667…	BEN20235	1	MAINLANDS
MULTIPOLYGON (((14.995499549955 23.0067646260741,15.1035103510351 22.495110207709,15.1395139513951 22.1966451303294,15.2115211521152 21.9976684120763,15.2115211521152 21.4860139937113,15.2835283528353 21.4433761255142,15.5715571557156 21.0312100662756,15.5715571557156 20.7469576116284,15.7515751575158 20.6190440070371,16.003600360036 20.3490041751222,15.7515751575158 19.9368381158837,15.679567956…	BEN20315	1	MAINLANDS
MULTIPOLYGON (((13.6273627362736 13.7117093591086,13.9153915391539 13.3137559226024,14.0594059405941 13.0863539588846,14.1674167416742 12.631550031449,14.2034203420342 12.3472975768017,14.4554455445545 12.3472975768017,14.6354635463546 12.1198956130839,14.6354635463546 11.849855781169,14.5634563456346 11.693516931113,14.6354635463546 11.6508790629159,14.6354635463546 11.5087528355923,14.383438343…	BEN20316	1	MAINLANDS
MULTIPOLYGON (((0.234023402340227 14.9197822913595,0.234023402340227 14.706592950374,0.162016201620162 14.5218288548533,0.41404140414042 14.2233637774737,0.378037803780387 14.0385996819529,0.558055805580551 13.7969850955028,0.594059405940612 13.6974967363762,0.774077407740776 13.6832841136439,1.02610261026103 13.5269452635879,1.02610261026103 13.455882149926,1.27812781278129 13.3421811680671,1.09…	BEN20058	1	MAINLANDS
MULTIPOLYGON (((-16.7596759675968 13.0579287134199,-16.7956795679568 13.0721413361522,-16.8316831683168 13.3706064135319,-16.7236723672367 13.4700947726584,-16.5796579657966 13.4700947726584,-16.5796579657966 13.2995432998701,-16.3636363636363 13.2711180544053,-16.2196219621962 13.3137559226024,-16.1836183618362 13.413244281729,-15.967596759676 13.413244281729,-15.6075607560756 13.455882149926,-1…	BEN20139	1	MAINLANDS
MULTIPOLYGON (((-24.6804680468047 14.8771444231624,-24.6804680468047 14.8202939322329,-24.7524752475248 14.8202939322329,-24.7524752475248 14.8771444231624,-24.7164716471647 14.8771444231624,-24.7164716471647 14.8913570458947,-24.6804680468047 14.8771444231624)),((-24.3564356435643 15.0334832732184,-24.3204320432043 15.019270650486,-24.3204320432043 14.9908454050213,-24.2844284428443 14.990845405…	BEN20066	1	ISLANDS
MULTIPOLYGON (((-12.6552655265527 -37.2973936273429,-12.6912691269127 -37.2831810046105,-12.6192619261926 -37.2973936273429,-12.6552655265527 -37.2973936273429)),((-12.2952295229523 -37.0557790408927,-12.2592259225923 -37.0557790408927,-12.2232223222322 -37.0557790408927,-12.2232223222322 -37.0842042863574,-12.1872187218722 -37.0984169090898,-12.1872187218722 -37.1268421545545,-12.2232223222322 -…	BEN20595	1	ISLANDS
MULTIPOLYGON (((40.3780378037804 -22.3599271356292,40.3420342034204 -22.3741397583615,40.3420342034204 -22.3599271356292,40.3780378037804 -22.3599271356292)),((40.3420342034204 -22.3315018901645,40.3420342034204 -22.3172892674321,40.3780378037804 -22.3172892674321,40.3420342034204 -22.3315018901645)))	BEN20126	1	ISLANDS
MULTIPOLYGON (((72.4572457245725 -7.42246064391547,72.4572457245725 -7.4508858893802,72.4212421242124 -7.4508858893802,72.4212421242124 -7.42246064391547,72.4572457245725 -7.42246064391547)),((72.4932493249325 -7.37982277571838,72.4932493249325 -7.39403539845075,72.4572457245725 -7.40824802118311,72.4572457245725 -7.37982277571838,72.4932493249325 -7.37982277571838)),((72.4932493249325 -7.3798227…	BEN20543	1	ISLANDS
MULTIPOLYGON (((55.4995499549955 -20.8818143714634,55.5715571557156 -20.8818143714634,55.6795679567957 -20.9102396169281,55.6795679567957 -20.9386648623929,55.7155715571557 -20.9528774851252,55.7155715571557 -21.0097279760547,55.7515751575158 -21.023940598787,55.7515751575158 -21.0807910897165,55.7875787578758 -21.0807910897165,55.7875787578758 -21.1234289579136,55.8595859585959 -21.1234289579136…	BEN20578	1	ISLANDS
MULTIPOLYGON (((-26.3366336633663 -58.3889257621699,-26.2286228622862 -58.4884141212964,-26.4446444644464 -58.4599888758317,-26.3366336633663 -58.3889257621699)),((-37.6777677767777 -54.011437960602,-37.4257425742574 -53.9972253378696,-37.4257425742574 -54.0682884515315,-36.957695769577 -54.0682884515315,-36.5256525652565 -54.1819894333904,-36.6696669666967 -54.2956904152493,-36.4896489648965 -54…			ISLANDS
MULTIPOLYGON (((69.1809180918092 -49.5628870453723,69.1449144914492 -49.5628870453723,69.1449144914492 -49.6339501590341,69.1089108910891 -49.6197375363018,69.1089108910891 -49.54867442264,69.0729072907291 -49.54867442264,69.0729072907291 -49.6197375363018,69.1089108910891 -49.6339501590341,69.1089108910891 -49.6765880272312,69.0729072907291 -49.6765880272312,69.0729072907291 -49.6908006499636,69…	BEN20565	1	ISLANDS
MULTIPOLYGON (((80.2340234023403 42.1938053147644,80.2340234023403 42.0516790874408,79.8379837983799 42.0090412192437,79.8019801980198 41.8953402373848,79.2619261926193 41.7958518782583,79.2259225922592 41.7390013873288,78.6498649864986 41.5400246690757,78.6498649864986 41.4831741781463,78.3618361836184 41.3694731962874,78.3618361836184 41.2841974598932,78.2538253825383 41.198921723499,78.1098109…	BEN20224	2	MAINLANDS
MULTIPOLYGON (((70.981098109811 42.2506558056939,71.0531053105311 42.3075062966233,71.2691269126913 42.2080179374968,71.2331233123312 42.136954823835,70.8370837083708 42.0232538419761,70.8370837083708 41.9237654828495,70.6930693069307 41.9095528601172,70.5130513051305 41.7390013873288,70.1890189018902 41.5968751600052,70.5130513051305 41.4121110644844,70.7290729072907 41.4547489326815,70.80108010…	BEN20488	2	MAINLANDS
MULTIPOLYGON (((87.3627362736274 49.0869273399606,87.1827182718272 49.1153525854253,86.8586858685869 49.1011399626929,86.7146714671467 48.9590137353693,86.8226822682269 48.8168875080457,86.6066606660666 48.5326350533984,86.3186318631863 48.4899971852013,86.2466246624663 48.4331466942719,85.8505850585059 48.4331466942719,85.7425742574258 48.3905088260748,85.5265526552656 47.9357048986392,85.634563…	BEN20216	2	MAINLANDS
MULTIPOLYGON (((70.981098109811 40.2466760004307,70.981098109811 40.1756128867689,70.6570657065707 40.104549773107,70.5850585058506 39.948210923051,70.5490549054906 40.0476992821776,70.2610261026103 40.1471876413041,69.97299729973 40.2040381322336,69.5049504950495 40.0619119049099,69.5049504950495 39.9197856775863,69.3249324932493 40.0050614139805,69.2529252925293 39.7350215820656,69.324932493249…	BEN20455	2	MAINLANDS
MULTIPOLYGON (((66.5526552655266 37.3757262084933,66.2646264626463 37.3330883402962,66.1206120612061 37.4325766994227,65.8325832583258 37.5036398130846,65.6525652565257 37.5036398130846,65.6525652565257 37.3473009630286,65.5085508550855 37.2335999811697,65.040504050405 37.2335999811697,64.7884788478848 37.1198989993108,64.7884788478848 36.8924970355929,64.6084608460846 36.6508824491428,64.6444644…	BEN20478	2	MAINLANDS
MULTIPOLYGON (((111.053105310531 39.3939186364889,111.197119711971 39.28021765463,111.161116111611 39.0954535591092,110.981098109811 38.9959651999827,110.981098109811 38.7827758589972,110.909090909091 38.7117127453354,110.873087308731 38.4558855361529,110.513051305131 38.2000583269704,110.513051305131 37.9584437405202,110.801080108011 37.6741912858729,110.801080108011 37.560490304014,110.62106210…	BEN20411	3	MAINLANDS
MULTIPOLYGON (((119.297929792979 35.0448560803857,118.865886588659 35.0448560803857,118.757875787579 34.7179657575414,118.469846984699 34.6895405120767,118.397839783978 34.4337133028941,118.181818181818 34.391075434697,118.073807380738 34.6469026438796,117.785778577858 34.6611152666119,117.785778577858 34.5189890392883,117.605760576058 34.4763511710912,117.425742574257 34.4905637938236,117.353735…	BEN20412	3	MAINLANDS
MULTIPOLYGON (((113.717371737174 36.3524173717631,113.681368136814 36.2813542581013,113.681368136814 35.9828891807217,113.573357335734 35.8123377079333,113.573357335734 35.6133609896803,113.429342934293 35.485447385089,112.817281728173 35.2438327986388,112.601260126013 35.3148959123006,112.565256525653 35.2296201759065,112.025202520252 35.2438327986388,112.025202520252 35.0448560803857,111.881188…			MAINLANDS
MULTIPOLYGON (((134.167416741674 34.3626501892323,134.419441944194 34.2063113391763,134.599459945995 34.234736584641,134.599459945995 33.9789093754585,134.707470747075 33.9362715072614,134.635463546355 33.8367831481349,134.743474347435 33.8225705254025,134.311431143114 33.56674331622,134.203420342034 33.2398529933756,133.879387938794 33.4956802025582,133.663366336634 33.5241054480229,133.26732673…	BEN20415	3	ISLANDS
MULTIPOLYGON (((105.868586858686 32.8418995568694,106.084608460846 32.8703248023342,106.048604860486 32.6997733295458,106.192619261926 32.5860723476869,106.624662466247 32.6713480840811,106.696669666967 32.7281985750105,107.092709270927 32.6997733295458,107.056705670567 32.5150092340251,107.236723672367 32.4297334976309,107.416741674167 32.5292218567575,107.416741674167 32.4013082521662,107.66876…	BEN20416	3	MAINLANDS
MULTIPOLYGON (((121.422142214221 39.4791943728831,121.422142214221 39.3654933910241,121.314131413141 39.3797060137565,121.422142214221 39.4791943728831)),((125.706570657066 40.8578187779223,125.562556255626 40.7156925505987,125.454545454545 40.7156925505987,125.418541854185 40.6162041914721,125.274527452745 40.6446294369368,125.022502250225 40.4740779641485,124.878487848785 40.4740779641485,124.7…	BEN20234	3	MAINLANDS
MULTIPOLYGON (((116.705670567057 49.8401963447758,116.129612961296 48.9590137353693,115.985598559856 48.6889739034544,115.805580558056 48.518422430666,115.841584158416 48.2483825987511,115.553555355536 48.1488942396246,115.589558955896 47.9214922759068,115.913591359136 47.7083029349213,116.309630963096 47.8788544077097,116.525652565257 47.850429162245,116.885688568857 47.8930670304421,117.3897389…	BEN20283	2	MAINLANDS
MULTIPOLYGON (((131.287128712871 43.4871539834095,131.287128712871 43.2881772651564,131.179117911791 43.1886889060298,131.035103510351 42.8617985831855,130.639063906391 42.8333733377208,130.42304230423 42.7480976013266,130.603060306031 42.6486092422,130.603060306031 42.4212072784822,130.531053105311 42.605971374003,130.31503150315 42.6343966194677,130.24302430243 42.7054597331295,130.24302430243 …	BEN20207	3	MAINLANDS
MULTIPOLYGON (((93.8793879387939 39.28021765463,94.0954095409541 39.3086429000947,94.6354635463546 39.2944302773623,94.6714671467147 39.2233671637005,94.995499549955 39.1380914273063,95.2835283528353 39.1807292955034,95.5355535553555 39.0812409363769,95.7515751575158 38.8822642181238,96.1116111611161 38.7543506135325,96.3996399639964 38.7827758589972,96.7596759675968 38.9533273317856,97.011701170…	BEN20366	2	MAINLANDS
MULTIPOLYGON (((126.390639063906 36.579819335481,126.354635463546 36.4092678626926,126.318631863186 36.579819335481,126.390639063906 36.579819335481)),((126.318631863186 34.5332016620207,126.354635463546 34.4052880574294,126.138613861386 34.3484375664999,126.102610261026 34.4337133028941,126.318631863186 34.5332016620207)),((127.794779477948 34.5758395302178,127.722772277228 34.6042647756825,127.…	BEN20431	3	MAINLANDS
MULTIPOLYGON (((132.259225922592 33.9504841299938,132.367236723672 33.8509957708672,132.187218721872 33.879421016332,132.259225922592 33.9504841299938)),((132.511251125112 34.2489492073734,132.439243924392 34.1210356027821,132.403240324032 34.2631618301058,132.511251125112 34.2489492073734)),((134.383438343834 35.5991483669479,134.455445544554 35.3575337804977,134.527452745275 35.2580454213712,13…	BEN20084	3	ISLANDS
MULTIPOLYGON (((116.885688568857 39.6923837138685,116.921692169217 39.8345099411921,116.777677767777 39.8771478093892,116.741674167417 40.0192740367129,116.993699369937 40.0334866594452,117.245724572457 40.0903371503747,117.137713771377 39.9197856775863,117.281728172817 39.8487225639245,117.173717371737 39.8202973184598,117.173717371737 39.6213206002067,116.885688568857 39.6923837138685)),((119.2…	BEN20173	3	MAINLANDS
MULTIPOLYGON (((105.292529252925 27.7253553732187,105.220522052205 27.5263786549656,105.184518451845 27.384252427642,105.040504050405 27.4126776731067,104.896489648965 27.3131893139802,104.464446444644 27.3274019367125,104.392439243924 27.4411029185714,104.248424842484 27.384252427642,104.212421242124 27.2705514457831,103.924392439244 27.384252427642,103.600360036004 27.0999999729947,103.74437443…	BEN20515	3	MAINLANDS
MULTIPOLYGON (((121.206120612061 28.208584546119,121.278127812781 28.0806709415278,121.134113411341 28.052245696063,121.206120612061 28.208584546119)),((122.106210621062 29.7861856694114,122.178217821782 29.6724846875524,122.034203420342 29.7151225557495,122.106210621062 29.7861856694114)),((122.106210621062 30.1557138604528,122.286228622862 30.0704381240586,122.322232223222 29.9851623876644,121.…	BEN20518	3	MAINLANDS
MULTIPOLYGON (((117.353735373537 40.260888623163,117.317731773177 40.104549773107,117.245724572457 40.0903371503747,116.993699369937 40.0334866594452,116.741674167417 40.0192740367129,116.777677767777 39.8771478093892,116.921692169217 39.8345099411921,116.885688568857 39.6923837138685,116.777677767777 39.6071079774743,116.597659765977 39.6213206002067,116.309630963096 39.4507691274183,116.2016201…	BEN20040	3	MAINLANDS
MULTIPOLYGON (((117.137713771377 23.4757811762421,117.137713771377 23.4047180625803,116.957695769577 23.4189306853127,117.137713771377 23.4757811762421)),((110.40504050405 21.0880605572051,110.549054905491 21.0738479344727,110.549054905491 20.9885721980785,110.26102610261 20.9743595753462,110.26102610261 21.0596353117404,110.40504050405 21.0880605572051)),((110.47704770477 21.201761539064,110.621…	BEN20157	3	MAINLANDS
MULTIPOLYGON (((111.953195319532 24.7264919766901,111.917191719172 24.5985783720988,112.025202520252 24.5417278811693,111.953195319532 24.4564521447752,112.025202520252 24.3427511629163,111.845184518452 24.214837558325,111.917191719172 23.9874355946072,111.809180918092 23.9305851036777,111.809180918092 23.8453093672835,111.629162916292 23.8310967445512,111.629162916292 23.6747578944952,111.449144…	BEN20158	1	MAINLANDS
MULTIPOLYGON (((109.252925292529 28.5070496234987,109.252925292529 28.3080729052456,109.360936093609 28.2654350370485,109.288928892889 28.1090961869925,109.324932493249 27.7822058641481,109.432943294329 27.7111427504863,109.432943294329 27.5690165231627,109.288928892889 27.4411029185714,109.108910891089 27.4268902958391,109.036903690369 27.2705514457831,108.784878487849 27.0857873502623,108.89288…	BEN20165	3	MAINLANDS
MULTIPOLYGON (((110.657065706571 20.107389588672,110.729072907291 20.0079012295455,110.945094509451 19.9936886068131,110.981098109811 19.6810109067011,110.873087308731 19.5246720566451,110.801080108011 19.6099477930393,110.729072907291 19.4251836975186,110.621062106211 19.3114827156597,110.585058505851 19.0556555064771,110.513051305131 19.0272302610124,110.513051305131 18.8993166564212,110.405040…	BEN20168	1	ISLANDS
MULTIPOLYGON (((140.792079207921 36.8356465446635,140.684068406841 36.5656067127486,140.612061206121 36.5087562218191,140.576057605761 36.0965901625806,140.864086408641 35.6986367260744,140.684068406841 35.6844241033421,140.46804680468 35.5422978760184,140.39603960396 35.4285968941595,140.43204320432 35.2296201759065,140.3600360036 35.1301318167799,140.14401440144 35.1017065713152,140.0 35.016430…	BEN20214	3	ISLANDS
MULTIPOLYGON (((134.923492349235 34.3200123210352,134.959495949595 34.2631618301058,134.743474347435 34.1778860937116,134.671467146715 34.234736584641,134.779477947795 34.4337133028941,135.031503150315 34.5900521529501,134.923492349235 34.4479259256265,134.923492349235 34.3200123210352)),((135.463546354635 35.5422978760184,135.499549954996 35.3717464032301,135.679567956796 35.329108535033,135.895…	BEN20221	3	ISLANDS
MULTIPOLYGON (((130.45904590459 32.5150092340251,130.38703870387 32.3728830067014,130.24302430243 32.4013082521662,130.27902790279 32.4865839885604,130.45904590459 32.5150092340251)),((130.17101710171 32.5434344794898,130.20702070207 32.316032515772,129.99099909991 32.1881189111807,129.99099909991 32.4439461203633,130.17101710171 32.5434344794898)),((128.802880288029 32.7566238204753,128.91089108…	BEN20225	3	ISLANDS
MULTIPOLYGON (((121.422142214221 53.3080762914724,121.638163816382 53.2228005550783,121.782178217822 53.094886950487,121.782178217822 52.9811859686281,121.530153015302 52.782209250375,121.170117011701 52.5974451548543,121.206120612061 52.5548072866572,121.638163816382 52.4126810593336,121.818181818182 52.2705548320099,122.034203420342 52.2847674547423,122.178217821782 52.4979567957277,122.5382538…	BEN20298	2	MAINLANDS
MULTIPOLYGON (((121.314131413141 31.4917003972949,121.674167416742 31.3211489245066,121.854185418542 30.9942586016622,121.890189018902 30.866344997071,121.638163816382 30.8521323743386,121.386138613861 30.7668566379444,121.278127812781 30.6815809015502,121.134113411341 30.8237071288739,120.990099009901 30.8094945061415,120.990099009901 30.9942586016622,120.918091809181 30.9942586016622,120.846084…	BEN20413	3	MAINLANDS
MULTIPOLYGON (((138.451845184518 38.0437194769144,138.595859585959 38.0437194769144,138.523852385239 37.9158058723231,138.379837983798 37.8163175131966,138.343834383438 37.9868689859849,138.235823582358 37.9726563632525,138.235823582358 38.0863573451115,138.523852385239 38.3279719315616,138.451845184518 38.0437194769144)),((140.792079207921 36.8356465446635,140.612061206121 36.8782844128606,140.4…	BEN20468	3	ISLANDS
MULTIPOLYGON (((119.62196219622 31.1363848289859,119.58595859586 30.8379197516062,119.405940594059 30.6815809015502,119.261926192619 30.6105177878884,119.369936993699 30.3831158241706,119.261926192619 30.3120527105088,118.865886588659 30.3262653332412,118.901890189019 29.9709497649321,118.721872187219 29.8288235376085,118.721872187219 29.7151225557495,118.325832583258 29.4450827238346,118.1818181…	BEN20016	3	MAINLANDS
MULTIPOLYGON (((119.290729072907 25.5053437024236,119.117911791179 25.4371231133082,119.153915391539 25.3234221314493,119.297929792979 25.3234221314493,119.297929792979 25.1812959041257,119.117911791179 25.1386580359286,118.973897389739 25.2097211495904,118.865886588659 25.0391696768021,119.009900990099 24.9396813176755,118.613861386139 24.8544055812813,118.613861386139 24.7691298448872,118.72187…	BEN20137	1	MAINLANDS
MULTIPOLYGON (((137.623762376238 36.9635601492548,137.731773177318 36.7503708082693,137.839783978398 36.9067096583253,137.983798379838 36.9067096583253,138.019801980198 36.8072212991988,138.235823582358 36.8498591673959,138.343834383438 36.9635601492548,138.559855985599 36.9919853947195,138.667866786679 36.8498591673959,138.667866786679 36.7219455628046,138.415841584158 36.622457203678,138.379837…	BEN20082	3	ISLANDS
MULTIPOLYGON (((107.560756075608 37.7736796449995,107.380738073807 37.6173407949435,107.272727272727 37.4752145676198,107.308730873087 37.1056863765784,107.236723672367 37.091473753846,106.912691269127 37.1056863765784,106.732673267327 37.2051747357049,106.624662466247 37.1625368675078,106.660666066607 36.8356465446635,106.624662466247 36.7219455628046,106.480648064806 36.6935203173399,106.444644…	BEN20317	1	MAINLANDS
MULTIPOLYGON (((139.56795679568 42.2222305602291,139.495949594959 42.0658917101732,139.423942394239 42.2080179374968,139.56795679568 42.2222305602291)),((141.260126012601 45.0931803521665,141.116111611161 45.2068813340254,141.332133213321 45.1784560885607,141.260126012601 45.0931803521665)),((145.184518451845 43.6150675880007,145.364536453645 43.2455393969593,145.508550855086 43.2313267742269,145…	BEN20178	3	ISLANDS
MULTIPOLYGON (((114.221422142214 22.2819208667236,114.149414941494 22.1966451303294,114.113411341134 22.2819208667236,114.221422142214 22.2819208667236)),((114.005400540054 22.296133489456,114.005400540054 22.1966451303294,113.825382538254 22.2534956212589,114.005400540054 22.296133489456)),((114.221422142214 22.5519606986385,114.149414941494 22.4382597167796,114.401440144014 22.4240470940472,114…	BEN20180	1	MAINLANDS
MULTIPOLYGON (((130.639063906391 48.8737379989751,130.531053105311 48.6605486579897,130.603060306031 48.4899971852013,130.747074707471 48.4899971852013,130.819081908191 48.2625952214835,130.675067506751 48.1488942396246,130.675067506751 48.049405880498,130.891089108911 47.9214922759068,130.927092709271 47.7225155576537,131.107110711071 47.6798776894566,131.431143114311 47.7509408031184,131.539153…	BEN20174	2	MAINLANDS
MULTIPOLYGON (((115.445544554455 36.1534406535101,115.409540954095 35.9686765579893,115.337533753375 35.954463935257,115.373537353735 35.7839124624686,115.517551755176 35.8834008215952,115.841584158416 35.9828891807217,116.093609360936 36.110802785313,116.057605760576 35.9686765579893,115.949594959496 35.9828891807217,115.661566156616 35.7412745942715,115.409540954095 35.6559988578774,115.3375337…	BEN20175	3	MAINLANDS
MULTIPOLYGON (((115.373537353735 31.4206372836331,115.373537353735 31.3495741699713,115.589558955896 31.1648100744506,115.625562556256 31.22166056538,115.769576957696 31.1363848289859,115.877587758776 31.1505974517182,115.913591359136 31.0368964698593,116.057605760576 30.9942586016622,115.769576957696 30.7668566379444,115.769576957696 30.6531556560855,115.913591359136 30.553667296959,115.91359135…	BEN20182	3	MAINLANDS
MULTIPOLYGON (((119.9099909991 32.0744179293218,119.80198019802 32.1170557975189,119.78397839784 32.159693665716,119.80198019802 32.2023315339131,119.767138004123 32.1995807037068,119.7299729973 32.2876072703073,119.83798379838 32.2733946475749,119.9099909991 32.0744179293218)),((119.78397839784 32.159693665716,119.76597659766 32.1170557975189,119.87398739874 31.9891421929277,120.12601260126 31.9…	BEN20205	3	MAINLANDS
MULTIPOLYGON (((118.181818181818 29.4166574783699,118.181818181818 29.3455943647081,118.001800180018 29.1608302691874,118.001800180018 29.0897671555256,118.289828982898 28.9050030600048,118.289828982898 28.8197273236107,118.433843384338 28.6918137190194,118.469846984699 28.2938602825132,118.433843384338 28.2796476597809,118.361836183618 28.2512224143161,118.361836183618 28.0948835642601,118.07380…	BEN20206	3	MAINLANDS
MULTIPOLYGON (((87.8307830783078 49.1722030763547,87.9027902790279 49.0158642262988,87.7587758775878 48.9021632444398,87.8307830783078 48.7884622625809,88.0828082808281 48.6889739034544,87.938793879388 48.5752729215955,88.2628262826283 48.5042098079337,88.5868586858686 48.36208358061,88.5868586858686 48.2199573532864,88.8028802880288 48.1204689941599,88.9108910891089 48.1204689941599,89.054905490…	BEN20510	2	MAINLANDS
MULTIPOLYGON (((89.8469846984698 36.2955668808337,89.8469846984698 36.110802785313,89.5589558955896 36.0255270489188,89.5589558955896 35.8976134443275,89.8829882988299 35.8549755761304,89.8829882988299 35.5849357442155,89.8109810981098 35.485447385089,89.7029702970297 34.9737929667239,89.8109810981098 34.9311550985268,89.8109810981098 34.7179657575414,89.5229522952295 34.7321783802737,89.45094509…	BEN20511	3	MAINLANDS
MULTIPOLYGON (((97.3717371737174 42.7623102240589,97.3717371737174 42.2506558056939,97.5157515751575 42.0232538419761,97.5157515751575 41.8953402373848,97.4077407740774 41.7105761418641,97.4077407740774 41.4831741781463,97.6957695769577 41.042582873443,97.8397839783979 40.886244023387,98.0558055805581 40.7725430415281,98.1638163816382 40.6162041914721,98.3078307830783 40.5309284550779,98.48784878…	BEN20140	3	MAINLANDS
MULTIPOLYGON (((113.897389738974 29.0613419100608,114.005400540054 28.8623651918077,114.113411341134 28.8197273236107,114.113411341134 28.5354748689634,114.221422142214 28.4217738871045,114.149414941494 28.2796476597809,114.005400540054 28.1801593006543,114.005400540054 28.0664583187954,113.717371737174 27.9811825824012,113.717371737174 27.8390563550776,113.573357335734 27.6400796368245,113.57335…	BEN20184	3	MAINLANDS
MULTIPOLYGON (((130.603060306031 42.4212072784822,130.711071107111 42.293293673891,130.531053105311 42.3217189193557,130.20702070207 42.1795926920321,130.20702070207 42.0943169556379,129.99099909991 41.9948285965113,129.88298829883 41.7816392555259,129.77497749775 41.7674266327935,129.66696669667 41.4547489326815,129.77497749775 41.4121110644844,129.70297029703 41.1420712325695,129.73897389739 40…	BEN20323	3	MAINLANDS
MULTIPOLYGON (((118.433843384338 24.4564521447752,118.289828982898 24.3853890311133,118.289828982898 24.4706647675075,118.433843384338 24.4564521447752)),((121.566156615662 25.2807842632522,121.674167416742 25.1670832813933,121.890189018902 25.1244454131962,121.998199819982 24.996531808605,121.818181818182 24.8544055812813,121.854185418542 24.5133026357046,121.782178217822 24.4422395220428,121.74…	BEN20454	1	ISLANDS
MULTIPOLYGON (((118.001800180018 39.2091545409682,117.713771377138 39.0954535591092,117.749774977498 38.967539954518,117.569756975698 38.7969884817296,117.533753375338 38.6122243862089,117.317731773177 38.5553738952794,117.065706570657 38.6122243862089,117.065706570657 38.6975001226031,116.885688568857 38.6690748771383,116.705670567057 38.7969884817296,116.669666966697 38.967539954518,116.9216921…			MAINLANDS
MULTIPOLYGON (((141.476147614761 24.2432628037897,141.476147614761 24.2290501810574,141.440144014401 24.2290501810574,141.440144014401 24.2432628037897,141.476147614761 24.2432628037897)),((141.332133213321 24.7975550903519,141.332133213321 24.7691298448872,141.296129612961 24.7691298448872,141.296129612961 24.7833424676195,141.332133213321 24.7975550903519)),((141.296129612961 25.4513357360406,1…	BEN20611	1	ISLANDS
MULTIPOLYGON (((128.442844284428 27.07157472753,128.442844284428 27.0431494820653,128.406840684068 27.0431494820653,128.406840684068 27.07157472753,128.442844284428 27.07157472753)),((128.658865886589 27.4126776731067,128.658865886589 27.3984650503743,128.622862286229 27.384252427642,128.622862286229 27.3558271821773,128.550855085509 27.3416145594449,128.514851485149 27.3700398049096,128.51485148…	BEN20597	1	ISLANDS
MULTIPOLYGON (((124.698469846985 24.6270036175635,124.662466246625 24.6270036175635,124.662466246625 24.6696414857606,124.698469846985 24.6696414857606,124.698469846985 24.6270036175635)),((125.346534653465 24.7833424676195,125.418541854185 24.7833424676195,125.418541854185 24.7549172221548,125.454545454545 24.7549172221548,125.454545454545 24.7264919766901,125.382538253825 24.7407045994224,125.3…	BEN20335	1	ISLANDS
MULTIPOLYGON (((133.303330333033 36.3097795035661,133.339333933393 36.2955668808337,133.339333933393 36.2813542581013,133.375337533753 36.2813542581013,133.375337533753 36.1818658989748,133.339333933393 36.1818658989748,133.339333933393 36.1676532762424,133.267326732673 36.1676532762424,133.231323132313 36.1534406535101,133.231323132313 36.1676532762424,133.195319531953 36.1818658989748,133.19531…	BEN20587	3	ISLANDS
MULTIPOLYGON (((131.251125112511 25.820863927082,131.215121512151 25.820863927082,131.215121512151 25.8635017952791,131.287128712871 25.8492891725468,131.251125112511 25.8350765498144,131.251125112511 25.820863927082)),((131.323132313231 25.9203522862086,131.287128712871 25.9345649089409,131.287128712871 25.9629901544057,131.323132313231 25.9629901544057,131.323132313231 25.9203522862086)))	BEN20550	1	ISLANDS
MULTIPOLYGON (((139.78397839784 32.4439461203633,139.74797479748 32.4581587430956,139.78397839784 32.4581587430956,139.78397839784 32.4439461203633)),((139.85598559856 33.0408762751225,139.78397839784 33.0550888978549,139.78397839784 33.0835141433196,139.74797479748 33.097726766052,139.74797479748 33.1403646342491,139.85598559856 33.097726766052,139.85598559856 33.0408762751225)),((139.7119711971…	BEN20562	3	ISLANDS
MULTIPOLYGON (((126.822682268227 33.5383180707552,126.858685868587 33.5241054480229,126.894689468947 33.5241054480229,126.894689468947 33.4956802025582,126.930693069307 33.4956802025582,126.930693069307 33.3819792206992,126.894689468947 33.3819792206992,126.894689468947 33.3535539752345,126.858685868587 33.3393413525022,126.858685868587 33.3109161070374,126.606660666067 33.2398529933756,126.60666…	BEN20563	3	ISLANDS
MULTIPOLYGON (((153.969396939694 24.3001132947192,153.933393339334 24.3001132947192,153.933393339334 24.3143259174515,153.969396939694 24.3143259174515,153.969396939694 24.3001132947192)),((142.160216021602 26.6878339137562,142.160216021602 26.6451960455591,142.124212421242 26.6878339137562,142.124212421242 26.7020465364885,142.160216021602 26.6878339137562)),((142.232223222322 27.0431494820653,1…	BEN20586	1	ISLANDS
MULTIPOLYGON (((123.474347434743 25.7498008134202,123.510351035103 25.7213755679555,123.474347434743 25.7213755679555,123.474347434743 25.7498008134202)))	BEN20599	1	ISLANDS
MULTIPOLYGON (((129.378937893789 34.2631618301058,129.378937893789 34.2915870755705,129.414941494149 34.2773744528381,129.378937893789 34.2631618301058)),((129.48694869487 34.6326900211472,129.48694869487 34.5900521529501,129.48694869487 34.5189890392883,129.450945094509 34.5047764165559,129.450945094509 34.4905637938236,129.378937893789 34.4479259256265,129.378937893789 34.3057996983029,129.3069…	BEN20608	3	ISLANDS
MULTIPOLYGON (((123.762376237624 24.058498708269,123.798379837984 24.058498708269,123.798379837984 24.0300734628043,123.762376237624 24.0300734628043,123.762376237624 24.058498708269)),((124.014401440144 24.214837558325,123.978397839784 24.2290501810574,124.014401440144 24.2432628037897,124.014401440144 24.214837558325)),((122.970297029703 24.4706647675075,123.006300630063 24.4706647675075,123.00…	BEN20614	1	ISLANDS
POLYGON ((113.56267548 22.1998729558652,113.56331635 22.198020925865,113.56357574 22.1806545158634,113.56187439 22.1992912158651,113.5597229 22.1959686158648,113.55639648 22.1962299158648,113.55887604 22.187301625864,113.55183411 22.1858692058639,113.55118561 22.1826763058636,113.5454483 22.1805915658634,113.5470047 22.1737613558628,113.5447998 22.1805915658634,113.53313446 22.1792869458633,113.5…	BEN20242	1	MAINLANDS
MULTIPOLYGON (((103.852385238524 1.43200331834679,103.996399639964 1.34672758195261,103.852385238524 1.26145184555844,103.600360036004 1.30408971375552,103.672367236724 1.43200331834679,103.852385238524 1.43200331834679)),((104.176417641764 2.71113936425948,104.140414041404 2.86747821431548,104.212421242124 2.83905296885075,104.176417641764 2.71113936425948)),((100.32403240324 5.42575030614085,10…	BEN20250	1	ISLANDS
MULTIPOLYGON (((114.401440144014 -7.1808460574653,114.293429342934 -7.06714507560639,114.401440144014 -7.09557032107111,114.401440144014 -7.1808460574653)),((114.005400540054 -6.88238098008567,114.113411341134 -6.99608196194458,113.825382538254 -7.05293245287403,113.897389738974 -7.12399556653585,113.681368136814 -7.10978294380348,113.501350135014 -7.1808460574653,113.573357335734 -7.223483925662…	BEN20203	1	ISLANDS
MULTIPOLYGON (((102.952295229523 11.3950518537334,103.024302430243 11.2813508718745,102.952295229523 11.2529256264098,102.952295229523 11.3950518537334)),((104.428442844284 10.4143808852003,104.248424842484 10.5422944897916,103.924392439244 10.5849323579887,103.852385238524 10.6986333398476,103.852385238524 10.5707197352563,103.600360036004 10.4854439988621,103.492349234923 10.5991449807211,103.5…	BEN20063	1	MAINLANDS
MULTIPOLYGON (((117.641764176418 3.43598312361001,117.677767776778 3.25121902808928,117.533753375338 3.33649476448346,117.533753375338 3.42177050087764,117.641764176418 3.43598312361001)),((116.309630963096 -3.8977302062894,116.057605760576 -4.03985643361303,116.021602160216 -3.57083988344505,116.165616561656 -3.27237480606542,116.273627362736 -3.22973693786833,116.309630963096 -3.44292627885378,…	BEN20403	1	ISLANDS
MULTIPOLYGON (((102.556255625563 11.7077295538454,102.592259225923 11.5798159492541,102.520252025203 11.5940285719865,102.556255625563 11.7077295538454)),((102.268226822682 12.1483208585486,102.376237623762 12.1056829903515,102.448244824482 11.9493441402956,102.304230423042 11.9777693857603,102.268226822682 12.1483208585486)),((102.772277227723 11.9919820084926,102.844284428443 11.8214305357043,1…	BEN20462	1	MAINLANDS
MULTIPOLYGON (((120.882088208821 -7.26612179385948,121.026102610261 -7.28033441659184,120.990099009901 -7.33718490752129,120.882088208821 -7.26612179385948)),((120.738073807381 -7.08135769833876,120.630063006301 -7.12399556653585,120.630063006301 -7.01029458467694,120.738073807381 -7.08135769833876)),((124.050405040504 -6.04383623887625,123.978397839784 -5.87328476608788,124.086408640864 -5.98698…	BEN20445	1	ISLANDS
MULTIPOLYGON (((107.884788478848 -2.56174366944726,108.064806480648 -2.60438153764435,108.280828082808 -2.76072038770035,108.280828082808 -2.90284661502398,108.208820882088 -2.9739097286858,108.208820882088 -3.15867382420652,108.064806480648 -3.15867382420652,107.956795679568 -3.22973693786833,107.884788478848 -3.04497284234761,107.812781278128 -3.15867382420652,107.632763276328 -3.22973693786833…	BEN20446	1	ISLANDS
MULTIPOLYGON (((106.948694869487 20.8606585934873,107.056705670567 20.8606585934873,107.056705670567 20.7185323661636,106.912691269127 20.8038081025578,106.948694869487 20.8606585934873)),((107.488748874888 21.201761539064,107.596759675968 21.1875489163316,107.380738073807 21.0596353117404,107.488748874888 21.201761539064)),((104.068406840684 10.3575303942709,104.068406840684 10.1585536760178,103…	BEN20498	1	MAINLANDS
MULTIPOLYGON (((93.6273627362737 18.8993166564212,93.6993699369937 18.8566787882241,93.6993699369937 18.6719146927033,93.6273627362737 18.6719146927033,93.4473447344735 18.8851040336888,93.6273627362737 18.8993166564212)),((93.5553555355536 19.4109710747862,93.7713771377138 19.2404196019979,93.8793879387939 19.2546322247302,93.951395139514 19.1409312428713,93.951395139514 18.8566787882241,93.6633…	BEN20290	1	MAINLANDS
MULTIPOLYGON (((120.19801980198 5.35468719247903,120.2700270027 5.24098621062013,120.23402340234 5.12728522876122,120.01800180018 5.18413571969068,119.98199819982 5.08464736056413,119.83798379838 5.05622211509941,119.80198019802 5.12728522876122,120.19801980198 5.35468719247903)),((122.970297029703 7.37287962047461,122.790279027903 7.28760388408043,122.790279027903 7.4155174886717,122.97029702970…	BEN20354	1	ISLANDS
MULTIPOLYGON (((102.124212421242 22.3956218485825,102.232223222322 22.2392829985265,102.448244824482 22.0829441484705,102.484248424843 21.9692431666116,102.628262826283 21.8555421847527,102.628262826283 21.6565654664996,102.952295229523 21.7418412028938,102.952295229523 21.5570771073731,102.880288028803 21.4718013709789,102.952295229523 21.0880605572051,103.024302430243 21.045422689008,103.168316…	BEN20230	1	MAINLANDS
MULTIPOLYGON (((134.491449144914 -6.51285278904422,134.491449144914 -6.58391590270605,134.527452745275 -6.58391590270605,134.527452745275 -6.5981285254384,134.491449144914 -6.61234114817077,134.491449144914 -6.65497901636786,134.455445544554 -6.66919163910022,134.455445544554 -6.65497901636786,134.419441944194 -6.65497901636786,134.419441944194 -6.71182950729731,134.383438343834 -6.71182950729731…	BEN20190	1	ISLANDS
MULTIPOLYGON (((101.044104410441 -4.02564381088067,101.008100810081 -4.02564381088067,101.008100810081 -4.01143118814831,101.044104410441 -4.01143118814831,101.044104410441 -4.02564381088067)),((100.3600360036 -3.28658742879778,100.32403240324 -3.28658742879778,100.32403240324 -3.27237480606542,100.3600360036 -3.27237480606542,100.3600360036 -3.28658742879778)),((99.7479747974797 -2.3769795739265…	BEN20579	1	ISLANDS
MULTIPOLYGON (((103.600360036004 0.550820708940279,103.600360036004 0.536608086207913,103.564356435644 0.536608086207913,103.564356435644 0.550820708940279,103.600360036004 0.550820708940279)),((104.212421242124 0.550820708940279,104.248424842484 0.550820708940279,104.248424842484 0.536608086207913,104.212421242124 0.536608086207913,104.176417641764 0.536608086207913,104.176417641764 0.6076711998…	BEN20594	1	ISLANDS
MULTIPOLYGON (((135.139513951395 -1.48158434178766,135.175517551755 -1.48158434178766,135.211521152115 -1.46737171905529,135.211521152115 -1.49579696452003,135.247524752475 -1.49579696452003,135.247524752475 -1.48158434178766,135.283528352835 -1.48158434178766,135.319531953195 -1.49579696452003,135.319531953195 -1.51000958725238,135.283528352835 -1.52422220998475,135.247524752475 -1.5242222099847…	BEN20598	1	ISLANDS
MULTIPOLYGON (((130.531053105311 -0.913079432493134,130.531053105311 -0.927292055225493,130.49504950495 -0.927292055225493,130.49504950495 -0.913079432493134,130.45904590459 -0.913079432493134,130.42304230423 -0.927292055225493,130.38703870387 -0.927292055225493,130.38703870387 -0.913079432493134,130.42304230423 -0.913079432493134,130.42304230423 -0.898866809760769,130.45904590459 -0.898866809760…	BEN20592	1	ISLANDS
MULTIPOLYGON (((122.898289828983 -10.9898289497386,122.862286228623 -10.9898289497386,122.862286228623 -10.9614037042739,122.898289828983 -10.9898289497386)),((121.566156615662 -10.5918755132325,121.602160216022 -10.5918755132325,121.638163816382 -10.5918755132325,121.638163816382 -10.6203007586972,121.602160216022 -10.6203007586972,121.566156615662 -10.6345133814295,121.530153015302 -10.63451338…	BEN20570	1	ISLANDS
POLYGON ((102.304230423042 -5.34741772499044,102.376237623762 -5.36163034772281,102.376237623762 -5.39005559318753,102.376237623762 -5.41848083865226,102.376237623762 -5.43269346138462,102.376237623762 -5.48954395231408,102.304230423042 -5.47533132958171,102.268226822682 -5.50375657504644,102.268226822682 -5.46111870684935,102.232223222322 -5.44690608411699,102.232223222322 -5.4042682159199,102.1…	BEN20553	1	ISLANDS
MULTIPOLYGON (((105.436543654365 -6.14332459800278,105.472547254725 -6.14332459800278,105.472547254725 -6.15753722073515,105.436543654365 -6.15753722073515,105.436543654365 -6.14332459800278)),((105.436543654365 -6.11489935253806,105.400540054005 -6.11489935253806,105.400540054005 -6.10068672980569,105.364536453645 -6.10068672980569,105.364536453645 -6.07226148434097,105.400540054005 -6.072261484…	BEN20567	1	ISLANDS
MULTIPOLYGON (((108.064806480648 3.57810935093364,108.064806480648 3.56389672820127,108.028802880288 3.56389672820127,108.028802880288 3.57810935093364,108.064806480648 3.57810935093364)),((108.064806480648 3.60653459639836,108.064806480648 3.62074721913073,108.136813681368 3.60653459639836,108.064806480648 3.60653459639836)),((107.920792079208 3.87657442831326,107.884788478848 3.89078705104563,1…			ISLANDS
MULTIPOLYGON (((97.3717371737174 0.849285786319903,97.3357335733573 0.849285786319903,97.3717371737174 0.863498409052269,97.3717371737174 0.849285786319903)),((97.3717371737174 1.50306643200861,97.4077407740774 1.50306643200861,97.4077407740774 1.51727905474097,97.4437443744375 1.51727905474097,97.4437443744375 1.47464118654388,97.4797479747975 1.47464118654388,97.4797479747975 1.43200331834679,9…	BEN20582	1	ISLANDS
MULTIPOLYGON (((96.6156615661566 2.0857839640355,96.6156615661566 2.11420920950023,96.6876687668767 2.09999658676787,96.6156615661566 2.0857839640355)),((96.6156615661566 2.18527232316205,96.6156615661566 2.17105970042968,96.5436543654366 2.17105970042968,96.5436543654366 2.18527232316205,96.6156615661566 2.1994849458944,96.6156615661566 2.18527232316205)),((96.3996399639964 2.64007625059767,96.3…	BEN20600	1	ISLANDS
MULTIPOLYGON (((80.2340234023403 18.7003399381681,80.3060306030603 18.5866389563092,80.4860486048605 18.6150642017739,80.5580558055806 18.5724263335768,80.7740774077408 18.3876622380561,80.8100810081008 18.2313233880001,80.7380738073808 18.188685519803,80.8820882088209 18.1034097834088,80.954095409541 18.1744728970706,80.954095409541 17.7907320832968,81.1701170117012 17.8333699514939,81.530153015…	BEN20012	1	MAINLANDS
MULTIPOLYGON (((80.2340234023403 18.7003399381681,80.0900090009001 18.6861273154357,79.9099909990999 18.8282535427593,79.98199819982 18.8566787882241,79.9099909990999 19.2262069792655,79.98199819982 19.3825458293215,79.9099909990999 19.482034188448,79.7299729972997 19.6099477930393,79.5499549954995 19.4962468111804,79.2619261926193 19.6525856612364,79.1899189918992 19.6667982839688,79.00990099009…	BEN20247	1	MAINLANDS
MULTIPOLYGON (((56.2196219621962 27.0005116138682,56.1116111611161 26.7873222728827,55.967596759676 26.6878339137562,55.8955895589559 26.7304717819533,55.2835283528353 26.5172824409678,55.2835283528353 26.6451960455591,55.5355535553555 26.6878339137562,55.7875787578758 26.7873222728827,55.7515751575158 26.9436611229387,55.931593159316 26.9010232547416,56.1116111611161 27.0005116138682,56.21962196…	BEN20192	2	MAINLANDS
MULTIPOLYGON (((88.5868586858686 21.7986916938233,88.5868586858686 21.5570771073731,88.5148514851485 21.5712897301054,88.5148514851485 21.9266052984145,88.4428442844285 21.5997149755702,88.2628262826283 21.5570771073731,88.1908190819082 21.5997149755702,88.1908190819082 22.0971567712029,88.010801080108 21.9408179211469,87.938793879388 21.827116939288,87.6867686768677 21.6281402210349,87.470747074…	BEN20533	1	MAINLANDS
MULTIPOLYGON (((77.5697569756976 18.2739612561972,77.6057605760576 18.0749845379441,77.5337533753375 18.0607719152117,77.6777677767777 17.9470709333528,77.4617461746175 17.7623068378321,77.3897389738974 17.5775427423114,77.6777677767777 17.5206922513819,77.5337533753375 17.3643534013259,77.3897389738974 17.3075029103965,77.3897389738974 17.1085261921434,77.4617461746175 17.0516757012139,77.461746…	BEN20215	1	MAINLANDS
MULTIPOLYGON (((78.3618361836184 32.5150092340251,78.4338433843384 32.4581587430956,78.4338433843384 32.159693665716,78.6858685868587 31.9749295701953,78.6858685868587 31.7191023610128,78.8298829882988 31.6054013791538,78.6858685868587 31.4774877745626,78.7578757875788 31.3069363017742,78.9018901890189 31.2927236790418,79.009900990099 31.1221722062535,78.8658865886589 31.1079595835211,78.79387938…	BEN20177	1	MAINLANDS
MULTIPOLYGON (((91.8271827182718 21.7276285801614,91.8271827182718 21.7560538256262,91.8271827182718 21.9123926756821,91.8806737816639 21.8912767790512,91.8271827182718 22.2819208667236,91.7551755175518 22.2534956212589,91.7551755175518 22.3956218485825,91.6111611161116 22.6230238123003,91.4311431143115 22.7367247941592,91.4311431143115 22.807787907821,91.3231323132313 22.6798743032298,91.1791179…	BEN20037	1	MAINLANDS
MULTIPOLYGON (((88.1188118811882 26.5172824409678,88.2628262826283 26.4177940818413,88.2268226822682 26.3040930999824,87.938793879388 26.1619668726587,87.938793879388 26.0766911362646,87.8307830783078 26.0340532680675,87.8307830783078 25.8777144180115,88.010801080108 25.7213755679555,88.0828082808281 25.50818622697,87.9027902790279 25.5366114724348,87.7947794779478 25.4513357360406,87.79477947794…	BEN20046	1	MAINLANDS
MULTIPOLYGON (((74.3654365436544 23.0778277397359,74.4734473447345 23.0494024942712,74.3654365436544 22.7651500396239,74.2214221422142 22.7367247941592,74.1134113411341 22.6372364350327,74.005400540054 22.6656616804974,74.0774077407741 22.5235354531738,74.2214221422142 22.495110207709,74.1134113411341 22.4382597167796,74.041404140414 22.495110207709,74.041404140414 22.3387713576531,74.11341134113…	BEN20166	1	MAINLANDS
MULTIPOLYGON (((77.5697569756976 30.3831158241706,77.5697569756976 30.240989596847,77.3537353735373 30.0988633695234,77.2097209720972 29.9425245194673,77.0657065706571 29.5445710829612,77.1377137713772 29.5161458374965,77.1377137713772 29.1181924009903,77.2097209720972 28.9760661736667,77.1377137713772 28.7913020781459,77.2457245724573 28.5923253598928,77.4617461746175 28.3507107734427,77.5337533…	BEN20170	1	MAINLANDS
MULTIPOLYGON (((83.3663366336634 24.1011365764661,83.4743474347435 23.902159858213,83.6543654365437 23.8453093672835,83.6903690369037 23.6321200262981,83.8703870387039 23.6036947808334,83.978397839784 23.6747578944952,83.9423942394239 23.4047180625803,84.014401440144 23.433143308045,84.0504050405041 23.276804457989,84.1944194419442 23.1488908533978,84.4464446444645 23.0920403624683,84.44644464446…	BEN20245	1	MAINLANDS
MULTIPOLYGON (((88.1548154815482 27.8674816005423,88.1908190819082 27.7679932414158,88.010801080108 27.540591277698,88.010801080108 27.2705514457831,88.010801080108 27.1568504639242,88.010801080108 27.0857873502623,88.1908190819082 26.8583853865445,88.1908190819082 26.6594086682915,88.1188118811882 26.5172824409678,88.010801080108 26.3751562136442,87.8667866786679 26.4320067045736,87.578757875787…	BEN20299	1	MAINLANDS
MULTIPOLYGON (((74.5094509450945 29.9567371421997,74.5454545454546 29.8856740285379,74.4374437443744 29.7577604239466,74.5814581458146 29.771973046679,74.6174617461746 29.5445710829612,74.5454545454546 29.4450827238346,74.5814581458146 29.3455943647081,74.7974797479748 29.4166574783699,74.9054905490549 29.3882322329052,74.941494149415 29.2887438737786,75.0855085508551 29.2318933828492,75.40954095…	BEN20372	1	MAINLANDS
MULTIPOLYGON (((79.009900990099 31.1221722062535,79.4059405940594 31.1079595835211,79.5859585958596 30.9231954880004,79.8019801980198 30.9800459789299,80.0540054005401 30.7810692606768,80.0540054005401 30.6957935242826,80.5220522052205 30.4683915605648,80.6300630063006 30.4683915605648,80.7740774077408 30.3404779559735,81.026102610261 30.240989596847,81.026102610261 30.1983517286499,80.8820882088…	BEN20487	1	MAINLANDS
MULTIPOLYGON (((91.6471647164717 27.7679932414158,91.6111611161116 27.540591277698,91.7551755175518 27.4411029185714,92.007200720072 27.4553155413038,92.0792079207921 27.2847640685154,92.007200720072 27.1710630866565,92.007200720072 27.0857873502623,92.0792079207921 26.9862989911358,92.0792079207921 26.8583853865445,91.935193519352 26.8725980092769,91.7191719171917 26.8015348956151,91.50315031503…	BEN20045	1	MAINLANDS
MULTIPOLYGON (((78.973897389739 34.3484375664999,79.009900990099 34.2205239619087,78.7578757875788 34.0926103573174,78.6858685868587 34.0215472436556,78.8298829882988 33.8225705254025,78.7938793879388 33.5241054480229,79.0819081908191 33.2398529933756,79.1899189918992 33.2398529933756,79.1539153915392 33.0124510296578,79.2619261926193 32.9840257841931,79.2619261926193 32.5150092340251,79.11791179…	BEN20200	1	MAINLANDS
MULTIPOLYGON (((76.4176417641764 11.6650916856483,76.3096309630963 11.5798159492541,76.2736273627363 11.4803275901276,76.5616561656166 11.3524139855363,76.4176417641764 11.1818625127479,76.7416741674168 11.224500380945,76.7416741674168 11.068161530889,76.6336633663366 10.9402479262978,76.8136813681368 10.8833974353683,76.921692169217 10.7981216989741,76.8136813681368 10.6133576034534,76.813681368…	BEN20219	1	MAINLANDS
MULTIPOLYGON (((93.015301530153 24.3853890311133,93.015301530153 24.1295618219308,93.1233123312331 24.058498708269,93.3393339333933 24.0300734628043,93.3753375337534 23.8026714990865,93.3753375337534 23.3762928171156,93.3753375337534 23.120465607933,93.2673267326733 23.0067646260741,93.1233123312331 23.0494024942712,93.0513051305131 22.6372364350327,93.1233123312331 22.4666849622443,93.1953195319…	BEN20280	1	MAINLANDS
MULTIPOLYGON (((88.6588658865887 21.7986916938233,88.5868586858686 21.7986916938233,88.5868586858686 21.5570771073731,88.5148514851485 21.5712897301054,88.5148514851485 21.9266052984145,88.4428442844285 21.5997149755702,88.2628262826283 21.5570771073731,88.1908190819082 21.5997149755702,88.1908190819082 22.0971567712029,88.010801080108 21.9408179211469,87.938793879388 21.827116939288,87.686768676…	BEN20505	1	MAINLANDS
MULTIPOLYGON (((95.2115211521152 27.0005116138682,95.0675067506751 26.915235877474,94.8874887488749 26.915235877474,94.7434743474348 26.7304717819533,94.4194419441944 26.6451960455591,94.4194419441944 26.5172824409678,94.3114311431143 26.446219327306,94.2754275427543 26.5457076864325,94.1674167416742 26.3609435909118,94.023402340234 26.2330299863206,93.987398739874 25.8919270407438,93.77137713771…	BEN20026	1	MAINLANDS
MULTIPOLYGON (((85.2025202520252 19.4962468111804,85.2025202520252 19.4962468111804,85.2025202520252 19.4962468111804,85.2025202520252 19.4962468111804)),((85.2025202520252 19.4962468111804,85.2385238523852 19.6525856612364,85.4185418541854 19.6810109067011,85.3465346534654 19.6099477930393,85.2025202520252 19.4962468111804)),((86.6426642664267 22.2108577530618,86.966696669667 22.0687315257382,86…	BEN20340	1	MAINLANDS
MULTIPOLYGON (((61.6201620162016 25.2097211495904,61.6561656165617 25.309209508717,61.6561656165617 25.6503124542937,61.6921692169217 25.8066513043497,61.7641764176418 25.8066513043497,61.8361836183618 26.2188173635882,62.2682268226823 26.3467309681795,62.3042304230423 26.5172824409678,62.6282628262826 26.5741329318973,62.7722772277228 26.6451960455591,63.2043204320432 26.6309834228267,63.2043204…	BEN20341	1	MAINLANDS
MULTIPOLYGON (((74.9054905490549 37.2335999811697,74.7614761476148 37.3046630948315,74.5094509450945 37.2335999811697,74.4014401440144 37.1341116220431,74.5814581458146 37.0204106401842,74.1494149414941 36.9067096583253,73.969396939694 36.8214339219311,73.8613861386139 36.8924970355929,73.2493249324933 36.8782844128606,72.9252925292529 36.8356465446635,72.6372637263727 36.8356465446635,72.4932493…	BEN20002	1	MAINLANDS
MULTIPOLYGON (((97.3357335733573 28.2227971688514,97.3717371737174 27.8959068460071,97.2637263726373 27.9243320914718,97.0837083708371 27.7537806186834,96.8676867686769 27.6542922595569,96.8676867686769 27.4553155413038,97.0477047704771 27.3131893139802,97.1557155715572 27.0999999729947,97.0477047704771 27.0999999729947,96.8676867686769 27.1994883321213,96.7956795679568 27.3558271821773,96.543654…	BEN20024	1	MAINLANDS
MULTIPOLYGON (((76.7416741674168 30.8947702425357,76.8136813681368 30.8094945061415,76.8136813681368 30.6815809015502,76.921692169217 30.5963051651561,76.8856885688569 30.4257536923677,76.5616561656166 30.2552022195793,76.6696669666967 30.1841391059175,76.5616561656166 30.084650746791,76.3456345634564 30.0988633695234,76.2376237623762 30.1557138604528,76.2376237623762 29.8572487830732,75.94959495…	BEN20363	1	MAINLANDS
MULTIPOLYGON (((94.6714671467147 25.4371231133082,94.5634563456346 25.2097211495904,94.7434743474348 25.1386580359286,94.7434743474348 25.0249570540697,94.5994599459946 24.7122793539577,94.3474347434744 24.4848773902399,94.3474347434744 24.3996016538457,94.2394239423942 24.1437744446632,94.2394239423942 24.0158608400719,94.1674167416742 23.8595219900159,93.7713771377138 24.0016482173395,93.627362…	BEN20255	1	MAINLANDS
MULTIPOLYGON (((92.4032403240324 25.0249570540697,92.0792079207921 25.1812959041257,91.4311431143115 25.1386580359286,91.2511251125113 25.195508526858,91.0351035103511 25.195508526858,90.8550855085509 25.152870658661,90.4590459045905 25.1812959041257,90.3870387038704 25.152870658661,90.0990099009901 25.2239337723228,89.8109810981098 25.3376347541817,89.8469846984698 25.5223988497024,89.9909990999…	BEN20267	1	MAINLANDS
MULTIPOLYGON (((95.2115211521152 27.0005116138682,95.2475247524753 26.9436611229387,95.2475247524753 26.6736212910238,95.0675067506751 26.5030698182355,95.0675067506751 26.2188173635882,95.1755175517552 26.0340532680675,94.995499549955 25.9345649089409,94.995499549955 25.7355881906878,94.8154815481548 25.50818622697,94.6714671467147 25.4371231133082,94.5634563456346 25.4655483587729,94.5994599459…	BEN20291	1	MAINLANDS
MULTIPOLYGON (((80.1260126012601 13.4985200181231,80.2340234023403 13.4700947726584,80.3060306030603 13.3848190362642,80.3060306030603 13.1858423180111,80.2340234023403 13.0721413361522,80.2340234023403 12.7736762587726,80.1620162016202 12.4467859359283,79.9099909990999 12.1767461040134,79.8019801980198 11.7503674220425,79.7659765976598 11.7361547993101,79.7659765976598 11.4376897219305,79.837983…	BEN20457	1	MAINLANDS
MULTIPOLYGON (((88.9108910891089 27.3274019367125,88.8028802880288 27.2705514457831,88.7668766876688 27.1568504639242,88.5868586858686 27.1710630866565,88.4428442844285 27.07157472753,88.010801080108 27.1568504639242,88.010801080108 27.2705514457831,88.010801080108 27.540591277698,88.1908190819082 27.7679932414158,88.1548154815482 27.8674816005423,88.1188118811882 27.9527573369365,88.550855085508…	BEN20419	1	MAINLANDS
MULTIPOLYGON (((80.2340234023403 9.81745073044107,80.3060306030603 9.70374974858218,80.7740774077408 9.33422155754072,80.7380738073808 9.26315844387891,80.8460846084608 9.19209533021709,81.026102610261 8.89363025283748,81.2061206120612 8.65201566638729,81.2061206120612 8.46725157086657,81.3501350135014 8.52410206179602,81.3501350135014 8.3393379662753,81.4941494149415 8.02666026616331,81.53015301…	BEN20435	1	ISLANDS
MULTIPOLYGON (((92.2952295229523 24.2290501810574,92.3312331233124 24.1437744446632,92.3312331233124 23.8879472354806,92.2592259225923 23.7173957626923,92.0792079207921 23.6463326490305,91.935193519352 23.7316083854246,91.971197119712 23.4899937989745,91.8271827182718 23.4189306853127,91.7551755175518 23.2483792125243,91.8271827182718 23.0778277397359,91.7191719171917 22.9925520033417,91.57515751…	BEN20473	1	MAINLANDS
MULTIPOLYGON (((93.8433843384339 7.20232814768625,93.8793879387939 7.20232814768625,93.8793879387939 7.07441454309498,93.9153915391539 7.06020192036262,93.9153915391539 7.01756405216553,93.951395139514 7.00335142943316,93.9153915391539 7.00335142943316,93.9153915391539 6.8754378248419,93.8793879387939 6.86122520210953,93.8793879387939 6.83279995664481,93.9153915391539 6.83279995664481,93.91539153…	BEN20011	1	ISLANDS
MULTIPOLYGON (((73.2133213321332 -0.671464846042959,73.1773177317732 -0.685677468775317,73.1773177317732 -0.671464846042959,73.2133213321332 -0.671464846042959)),((73.1413141314131 -0.671464846042959,73.1053105310531 -0.657252223310593,73.1413141314131 -0.657252223310593,73.1413141314131 -0.671464846042959)),((73.2133213321332 -0.643039600578227,73.2133213321332 -0.628826977845868,73.249324932493…	BEN20251	1	ISLANDS
MULTIPOLYGON (((73.08097076 8.32764243138738,73.07653046 8.32208346139221,73.06903076 8.30792045140462,73.06652832 8.2962512914148,73.06708527 8.28569411142402,73.05596924 8.27569579143279,73.04930878 8.26680469144057,73.04347229 8.2659711714413,73.03151703 8.26653956144078,73.0265274 8.26847075143913,73.0229187 8.26875113143887,73.01875305 8.27152919143642,73.01763916 8.27708434143157,73.0193023…	BEN20229	1	ISLANDS
MULTIPOLYGON (((44.7704770477048 37.1483242447755,44.8064806480648 37.0488358856489,44.9144914491449 37.0346232629166,44.9144914491449 36.8782844128606,44.8424842484249 36.7930086764664,45.0585058505851 36.7077329400722,45.022502250225 36.5229688445515,45.0945094509451 36.4092678626926,45.2745274527453 36.4092678626926,45.2745274527453 36.2529290126366,45.3825382538254 36.0823775398482,45.3465346…	BEN20193	2	MAINLANDS
MULTIPOLYGON (((46.1746174617462 38.8396263499267,45.958595859586 38.8680515953914,45.4545454545455 38.9817525772503,45.3105310531053 39.1949419182358,45.1305130513051 39.2091545409682,45.022502250225 39.4223438819536,44.9144914491449 39.4791943728831,44.8064806480648 39.6355332229391,44.7704770477048 39.7065963366009,45.0945094509451 39.7776594502627,45.1665166516652 39.5786827320096,45.27452745…	BEN20030	2	MAINLANDS
MULTIPOLYGON (((41.962196219622 16.7247853783696,42.0702070207021 16.7105727556372,42.034203420342 16.8100611147638,42.1782178217822 16.7105727556372,42.1782178217822 16.5542339055812,42.1062106210621 16.6537222647078,41.9261926192619 16.6395096419754,41.8181818181818 16.7247853783696,41.7461746174617 16.8811242284256,41.962196219622 16.7247853783696)),((41.962196219622 16.9663999648198,41.926192…	BEN20406	1	MAINLANDS
MULTIPOLYGON (((42.7542754275428 14.0670249274177,42.7902790279028 13.9106860773617,42.6822682268227 13.9959618137558,42.7542754275428 14.0670249274177)),((42.6102610261026 15.4314367097245,42.6462646264627 15.3461609733304,42.5742574257426 15.2750978596685,42.6102610261026 15.4314367097245)),((42.7902790279028 16.3694698100605,42.9342934293429 16.4121076782576,42.9342934293429 16.4831707919194,4…	BEN20512	1	MAINLANDS
MULTIPOLYGON (((35.6255625562556 33.254065616108,35.6255625562556 32.8134743114047,35.6615661566157 32.6855607068134,35.5535553555356 32.6429228386164,35.5535553555356 31.7333149837451,35.4815481548155 31.6480392473509,35.4815481548155 31.3922120381684,35.4095409540954 31.22166056538,35.4455445544554 31.0511090925917,35.3375337533753 30.9089828652681,35.3015301530153 30.710006147015,35.1935193519…	BEN20195	1	MAINLANDS
MULTIPOLYGON (((34.5814581458146 35.6844241033421,34.3294329432943 35.485447385089,34.1854185418542 35.4428095168919,34.0774077407741 35.329108535033,33.9333933393339 35.3148959123006,33.8973897389739 35.1443444395123,34.0774077407741 35.0022182121886,33.8613861386139 34.9311550985268,33.6453645364537 34.9453677212592,33.6093609360936 34.8174541166679,33.2493249324933 34.6895405120767,33.14131413…	BEN20101	1	ISLANDS
MULTIPOLYGON (((48.2268226822682 29.9425245194673,48.3708370837084 29.7151225557495,48.2628262826283 29.6014215738906,48.1548154815482 29.615634196623,48.0468046804681 29.7861856694114,48.2268226822682 29.9425245194673)),((47.938793879388 30.0135876331292,47.974797479748 29.8430361603408,48.1548154815482 29.5445710829612,47.938793879388 29.6298468193554,47.9027902790279 29.5445710829612,47.686768…	BEN20223	1	MAINLANDS
MULTIPOLYGON (((35.6255625562556 33.254065616108,35.5535553555356 33.2967034843051,35.5175517551755 33.0835141433196,35.0855085508551 33.0835141433196,35.1935193519352 33.1830025024462,35.2655265526553 33.4672549570934,35.3735373537354 33.5383180707552,35.4815481548155 33.9078462617967,35.6255625562556 33.9789093754585,35.6255625562556 34.2063113391763,35.8055805580558 34.4479259256265,35.9855985…	BEN20232	1	MAINLANDS
MULTIPOLYGON (((53.8433843384339 24.2432628037897,53.9513951395139 24.1437744446632,53.6273627362736 24.1437744446632,53.8433843384339 24.2432628037897)),((56.2556255625563 25.6360998315613,56.3636363636364 25.5934619633642,56.3636363636364 24.9823191858726,56.3276327632763 24.8828308267461,56.1836183618362 24.8117677130842,56.1476147614761 24.7407045994224,56.0396039603961 24.7407045994224,56.03…	BEN20483	1	MAINLANDS
MULTIPOLYGON (((39.1899189918992 32.159693665716,39.009900990099 32.00335481566,38.5058505850585 31.8754412110687,37.4617461746175 31.6338266246186,36.993699369937 31.5059130200273,37.4977497749775 31.0226838471269,38.001800180018 30.4968168060295,37.6777677767777 30.3404779559735,37.4977497749775 29.9993750103968,36.7416741674168 29.8714614058055,36.4896489648965 29.5019332147641,36.057605760576…	BEN20209	1	MAINLANDS
MULTIPOLYGON (((46.5346534653465 38.8680515953914,46.3546354635464 38.8822642181238,46.1746174617462 38.8396263499267,45.958595859586 39.1665166727711,45.994599459946 39.28021765463,45.7785778577858 39.3654933910241,45.8145814581458 39.5644701092772,45.5985598559856 39.5644701092772,45.4545454545455 39.4934069956154,45.2745274527453 39.6213206002067,45.1665166516652 39.5786827320096,45.0945094509…	BEN20022	2	MAINLANDS
MULTIPOLYGON (((50.5310531053105 26.2188173635882,50.6030603060306 26.2330299863206,50.6030603060306 25.8350765498144,50.4590459045905 25.9345649089409,50.4950495049505 26.0198406453351,50.4590459045905 26.2330299863206,50.5310531053105 26.2188173635882)))			MAINLANDS
MULTIPOLYGON (((46.4626462646265 41.8953402373848,46.3186318631863 41.7674266327935,46.2106210621062 41.7674266327935,46.2106210621062 41.6253004054699,46.3546354635464 41.5826625372728,46.3186318631863 41.4831741781463,46.6066606660666 41.3694731962874,46.7146714671467 41.2699848371608,46.6426642664266 41.0994333643725,46.4626462646265 41.0567954961754,46.2466246624662 41.198921723499,45.9585958…	BEN20143	2	MAINLANDS
MULTIPOLYGON (((51.2151215121512 24.5985783720988,51.1071107110711 24.5559405039017,50.963096309631 24.5701531266341,50.8190819081908 24.7407045994224,50.8550855085509 24.9254686949431,50.7470747074707 25.1812959041257,50.7470747074707 25.50818622697,50.7830783078308 25.6218872088289,50.8910891089109 25.6360998315613,50.8910891089109 25.7782260588849,50.963096309631 25.7924386816173,51.0351035103…	BEN20365	1	MAINLANDS
MULTIPOLYGON (((58.8478847884789 20.4342799115164,58.7398739873987 20.2068779477986,58.6318631863186 20.1642400796015,58.6318631863186 20.3632167978546,58.7758775877588 20.4342799115164,58.7758775877588 20.5195556479106,58.9198919891989 20.6332566297695,58.955895589559 20.4911304024458,58.8478847884789 20.4342799115164)),((56.3636363636364 24.9823191858726,56.6156615661566 24.4564521447752,56.831…	BEN20337	1	MAINLANDS
MULTIPOLYGON (((42.3582358235824 37.1056863765784,42.2142214221422 36.9067096583253,41.8181818181818 36.5940319582133,41.3861386138614 36.5229688445515,41.2781278127813 36.3524173717631,41.2421242124213 36.0539522943835,41.3861386138614 35.8407629533981,41.3861386138614 35.6275736124126,41.2781278127813 35.485447385089,41.2061206120612 35.2580454213712,41.2061206120612 34.7748162484708,40.9900990…	BEN20452	1	MAINLANDS
MULTIPOLYGON (((25.976597659766 40.2182507549659,25.976597659766 40.1471876413041,25.7245724572457 40.0903371503747,25.7605760576058 40.2182507549659,25.976597659766 40.2182507549659)),((41.5301530153016 41.5258120463434,41.8181818181818 41.4405363099492,41.998199819982 41.5258120463434,42.2862286228623 41.4973868008786,42.4302430243024 41.4405363099492,42.6102610261026 41.5968751600052,42.826282…	BEN20477	2	MAINLANDS
MULTIPOLYGON (((53.3393339333933 12.1056829903515,53.3033303330333 12.1198956130839,53.3393339333933 12.1198956130839,53.3393339333933 12.1056829903515)),((53.3033303330333 12.1198956130839,53.2673267326733 12.1198956130839,53.2673267326733 12.1341082358163,53.3033303330333 12.1341082358163,53.3033303330333 12.1198956130839)),((52.1512151215122 12.2478092176752,52.1872187218722 12.2335965949428,5…	BEN20602	1	ISLANDS
MULTIPOLYGON (((14.8154815481548 50.863505181506,14.995499549955 50.863505181506,14.995499549955 51.0056314088296,15.2835283528353 50.9772061633649,15.3555355535554 50.7782294451118,15.6075607560756 50.7782294451118,16.003600360036 50.6787410859852,16.003600360036 50.6076779723234,16.3276327632763 50.6645284632529,16.4356435643564 50.6076779723234,16.3636363636364 50.4939769904645,16.219621962196…	BEN20102	2	MAINLANDS
MULTIPOLYGON (((28.1728172817282 56.1506008379451,28.2808280828083 56.0653251015509,28.6408640864086 56.107962969748,28.7848784878488 55.951624119692,29.036903690369 56.0368998560862,29.3609360936094 55.9800493651567,29.3609360936094 55.7668600241713,29.4689468946895 55.6815842877771,29.9369936993699 55.8663483832978,30.1890189018902 55.8663483832978,30.5130513051305 55.7810726469036,30.765076507…	BEN20060	2	MAINLANDS
MULTIPOLYGON (((19.6399639963996 54.4592987327938,19.4239423942394 54.3598103736673,19.2439243924393 54.3455977509349,19.3879387938794 54.2745346372731,19.7839783978398 54.4450861100615,20.7200720072007 54.3598103736673,21.2241224122412 54.3313851282026,22.1602160216022 54.3313851282026,22.7722772277228 54.3598103736673,22.8802880288029 54.4166608645968,23.0603060306031 54.3171725054702,23.312331…	BEN20357	2	MAINLANDS
MULTIPOLYGON (((34.3654365436544 51.844176150039,34.4014401440144 51.7162625454478,34.1134113411341 51.6736246772507,34.2214221422142 51.5599236953918,34.3654365436544 51.2472459952798,34.6534653465347 51.2330333725474,34.7614761476148 51.1619702588856,35.1215121512151 51.2046081270827,35.1575157515752 51.0340566542943,35.3735373537354 51.0340566542943,35.3015301530153 50.9487809179001,35.4455445…	BEN20482	2	MAINLANDS
MULTIPOLYGON (((22.5562556255626 49.0727147172282,22.3762376237624 48.8595253762428,22.3402340234024 48.674761280722,22.1602160216022 48.5894855443279,22.1602160216022 48.4189340715395,21.7281728172817 48.3478709578777,21.4401440144015 48.5610602988631,21.1161116111611 48.4899971852013,20.8280828082808 48.5752729215955,20.5040504050405 48.5326350533984,20.3960396039604 48.3336583351453,20.1440144…	BEN20421	2	MAINLANDS
MULTIPOLYGON (((28.2088208820882 45.4484959204756,28.0648064806481 45.5906221477992,28.1728172817282 45.6332600159963,28.1008100810081 45.818024111517,28.1008100810081 46.2444027934879,28.2088208820882 46.3012532844174,28.1728172817282 46.7702698345854,28.1008100810081 46.9692465528384,27.8847884788479 47.068734911965,27.7407740774077 47.2819242529504,27.5607560756076 47.3671999893446,27.56075607…	BEN20281	2	MAINLANDS
MULTIPOLYGON (((28.5688568856886 43.7571938153244,28.6048604860486 43.5013666061418,28.4968496849685 43.3876656242829,28.1368136813682 43.4018782470153,28.028802880288 43.2171141514946,27.9207920792079 43.2029015287622,27.8847884788479 43.0465626787062,27.8847884788479 42.7054597331295,27.7047704770477 42.7054597331295,27.6327632763276 42.5633335058059,27.4887488748875 42.5491208830735,27.4887488…	BEN20057	2	MAINLANDS
MULTIPOLYGON (((19.8919891989199 54.6298502055822,19.96399639964 54.7435511874411,19.96399639964 54.9425279056942,20.4320432043205 54.9425279056942,20.6840684068407 55.0562288875531,20.9360936093609 55.2836308512709,20.972097209721 55.2694182285385,20.8280828082808 55.1272920012149,20.5400540054005 54.9709531511589,21.008100810081 54.8714647920324,21.2601260126013 54.9425279056942,21.188118811881…			MAINLANDS
MULTIPOLYGON (((22.1602160216022 48.4189340715395,22.2682268226823 48.4047214488071,22.3762376237624 48.2483825987511,22.5202520252025 48.2483825987511,22.6282628262826 48.0920437486951,22.8082808280828 48.1204689941599,22.8802880288029 47.9641301441039,22.6642664266427 47.7793660485831,22.3042304230423 47.7509408031184,22.1962196219622 47.6088145757948,22.016201620162 47.5235388394006,22.0162016…	BEN20185	2	MAINLANDS
MULTIPOLYGON (((28.2088208820882 45.4484959204756,28.3168316831683 45.3205823158843,28.5688568856886 45.2353065794901,28.7848784878488 45.2210939567578,28.7848784878488 45.3205823158843,28.964896489649 45.2779444476872,29.1809180918092 45.4058580522785,29.4689468946895 45.4200706750109,29.6849684968497 45.2779444476872,29.6489648964896 45.2068813340254,29.6129612961296 44.837353142984,29.14491449…	BEN20380	2	MAINLANDS
MULTIPOLYGON (((137.155715571557 55.0846541330178,137.083708370837 54.9283152829618,136.687668766877 54.9709531511589,137.011701170117 55.0846541330178,137.155715571557 55.0846541330178)),((137.911791179118 54.5161492237233,137.839783978398 54.388235619132,137.695769576958 54.3740229963997,137.911791179118 54.5161492237233)),((137.623762376238 55.1983551148767,137.695769576958 55.1415046239473,13…	BEN20383	3	MAINLANDS
MULTIPOLYGON (((40.3420342034204 64.7634502137572,40.4500450045005 64.5644734955041,40.1980198019802 64.5928987409688,40.3420342034204 64.7634502137572)),((35.7335733573357 65.1898288957281,35.8775877587759 65.0050648002074,35.7335733573357 64.9624269320103,35.5175517551755 65.1614036502633,35.7335733573357 65.1898288957281)),((69.2529252925293 66.7958552644851,69.4329432943294 66.8100678872175,7…	BEN20384	2	MAINLANDS
MULTIPOLYGON (((40.9180918091809 58.5809593251792,41.1701170117012 58.3535573614614,40.8820882088209 58.2114311341377,40.8820882088209 58.1261553977436,40.5940594059406 57.9413913022228,40.6300630063006 57.5292252429843,40.4500450045005 57.557650488449,40.4500450045005 57.2733980338018,40.2340234023402 57.2876106565341,40.1980198019802 57.20233492014,39.8379837983798 57.1739096746752,39.837983798…	BEN20385	2	MAINLANDS
MULTIPOLYGON (((130.639063906391 48.8737379989751,130.27902790279 48.8595253762428,129.91899189919 49.0300768490311,129.73897389739 49.2574788127489,129.52295229523 49.300116680946,129.52295229523 49.3996050400726,129.378937893789 49.4280302855373,129.342934293429 49.3285419264107,129.126912691269 49.3285419264107,129.018901890189 49.4280302855373,128.730873087309 49.4706681537344,128.80288028802…	BEN20386	2	MAINLANDS
MULTIPOLYGON (((50.7830783078308 51.7731130363772,50.8190819081908 51.5883489408565,50.6750675067507 51.5599236953918,50.6030603060306 51.6451994317859,50.5670567056706 51.4604353362652,50.3870387038704 51.4177974680681,50.3870387038704 51.3183091089416,49.95499549955 51.218820749815,49.8109810981098 51.1051197679561,49.4509450945094 51.1193323906885,49.3789378937894 50.9487809179001,49.414941494…	BEN20387	2	MAINLANDS
MULTIPOLYGON (((146.048604860486 43.3734530015506,146.012601260126 43.3450277560858,146.012601260126 43.3734530015506,146.048604860486 43.3734530015506)),((146.120612061206 43.4160908697477,146.048604860486 43.4018782470153,146.120612061206 43.4445161152124,146.120612061206 43.4160908697477)),((145.940594059406 43.4445161152124,145.976597659766 43.43030349248,145.976597659766 43.4160908697477,145…	BEN20568	3	ISLANDS
MULTIPOLYGON (((143.672367236724 49.3143293036784,143.636363636364 49.3143293036784,143.492349234923 49.3143293036784,143.276327632763 49.2716914354813,143.240324032403 49.2574788127489,143.132313231323 49.2290535672842,143.132313231323 49.2148409445518,143.060306030603 49.1722030763547,143.024302430243 49.1579904536224,143.024302430243 49.1295652081577,142.988298829883 49.1153525854253,142.98829…	BEN20596	3	ISLANDS
MULTIPOLYGON (((167.686768676868 54.7577638101735,167.722772277228 54.7577638101735,167.758775877588 54.7293385647087,167.758775877588 54.700913319244,167.866786678668 54.6867006965117,167.866786678668 54.6440628283146,167.938793879388 54.6440628283146,167.938793879388 54.6156375828498,167.974797479748 54.6014249601175,167.974797479748 54.5872123373851,168.118811881188 54.5019366009909,168.046804…			ISLANDS
MULTIPOLYGON (((-10.0630063006301 54.0187074280906,-9.95499549954994 54.032920050823,-9.95499549954994 53.876581200767,-10.0630063006301 54.0187074280906)),((-7.25472547254725 55.0704415102855,-7.36273627362735 55.0562288875531,-7.54275427542754 54.7435511874411,-7.93879387938793 54.700913319244,-7.7227722772277 54.6014249601175,-8.010801080108 54.544574469188,-8.15481548154816 54.4308734873291,-…	BEN20194	2	ISLANDS
MULTIPOLYGON (((22.6282628262826 58.5951719479115,22.988298829883 58.6093845706439,23.3483348334834 58.4388330978555,23.1323132313231 58.4246204751232,22.7722772277228 58.2398563796025,22.5922592259226 58.2540690023348,22.2682268226823 58.183005888673,22.1962196219622 57.9840291704199,22.0522052205221 57.9129660567581,21.980198019802 57.9840291704199,22.1962196219622 58.1545806432083,21.872187218…	BEN20124	2	MAINLANDS
MULTIPOLYGON (((27.3807380738074 57.5292252429843,27.5607560756076 57.5292252429843,27.5247524752475 57.4297368838578,27.8487848784879 57.3160359019989,27.8487848784879 57.1596970519429,27.7047704770477 57.1170591837458,27.7767776777678 57.0317834473516,27.6327632763276 56.8612319745632,27.8487848784879 56.8754445972956,27.8847884788479 56.733318369972,28.1368136813682 56.5627668971836,28.2448244…	BEN20231	2	MAINLANDS
MULTIPOLYGON (((-6.28262826282628 54.1039831644848,-6.64266426642664 54.0471326735553,-6.64266426642664 54.1892589008789,-6.82268226822683 54.2176841463437,-6.85868586858686 54.3455977509349,-7.07470747074706 54.4166608645968,-7.18271827182718 54.3455977509349,-7.14671467146715 54.2176841463437,-7.32673267326732 54.1466210326819,-7.57875787578757 54.1324084099495,-7.86678667866786 54.217684146343…	BEN20484	2	ISLANDS
MULTIPOLYGON (((19.1719171917192 74.5275220308907,19.3159315931593 74.4706715399612,19.027902790279 74.3569705581023,18.7758775877588 74.4848841626936,19.1719171917192 74.5275220308907)),((22.8802880288029 78.2512291867698,23.4563456345635 78.1375282049109,23.0603060306031 77.9954019775873,23.6723672367237 77.8532757502637,24.3204320432043 77.8959136184608,24.8604860486049 77.7253621456724,24.068…			ISLANDS
MULTIPOLYGON (((14.9234923492349 55.2125677376091,15.1395139513951 55.1415046239473,15.0675067506751 54.9993783966236,14.7074707470747 55.0704415102855,14.7434743474348 55.2978434740033,14.9234923492349 55.2125677376091)),((11.1791179117912 57.3302485247312,10.999099909991 57.2165475428723,10.9270927092709 57.3018232792665,11.1791179117912 57.3302485247312)),((8.91089108910893 56.9607203336898,8.…	BEN20108	2	MAINLANDS
POLYGON ((26.6246624662466 55.6673716650447,26.5166516651665 55.2978434740033,26.8046804680468 55.2978434740033,26.6606660666067 55.1415046239473,26.2646264626463 55.1415046239473,26.1566156615661 54.9709531511589,25.8685868586859 54.9425279056942,25.7245724572457 54.7861890556382,25.7605760576058 54.5729997146528,25.5445544554456 54.3171725054702,25.7965796579658 54.2745346372731,25.796579657965…	BEN20238	2	MAINLANDS
MULTIPOLYGON (((20.2160216021602 60.0732847120773,20.2160216021602 59.9880089756831,20.0 60.0732847120773,20.2160216021602 60.0732847120773)),((22.8802880288029 60.2154109394009,22.8442844284428 60.0874973348097,22.4842484248425 60.0164342211479,22.4122412241224 60.1869856939362,22.8802880288029 60.2154109394009)),((19.9279927992799 60.3575371667246,20.1080108010801 60.3575371667246,20.2520252025…	BEN20130	2	MAINLANDS
MULTIPOLYGON (((-7.97479747974796 71.173343066053,-7.97479747974796 71.0454294614617,-8.62286228622861 70.9601537250675,-8.94689468946893 70.8180274977439,-9.12691269126913 70.8748779886733,-8.58685868586858 70.9885789705322,-8.33483348334832 71.1449178205882,-7.97479747974796 71.173343066053)))			ISLANDS
MULTIPOLYGON (((-6.89468946894689 61.6224605899049,-6.7146714671467 61.5656100989754,-6.85868586858686 61.4661217398489,-6.89468946894689 61.6224605899049)),((-6.89468946894689 61.8925004218198,-6.64266426642664 61.8498625536227,-6.64266426642664 61.7361615717638,-6.89468946894689 61.8925004218198)),((-7.18271827182718 62.13411500827,-7.11071107110712 62.0346266491434,-7.36273627362735 62.0630518…	BEN20128	2	ISLANDS
MULTIPOLYGON (((-16.4716471647165 63.896480227083,-16.975697569757 63.8538423588859,-16.975697569757 63.7827792452241,-17.2637263726373 63.7969918679565,-17.9117911791179 63.7117161315623,-17.8037803780378 63.6406530179005,-17.9477947794779 63.5127394133092,-18.3078307830783 63.5411646587739,-18.2718271827183 63.4558889223797,-18.7038703870387 63.3848258087179,-19.2799279927993 63.427463676915,-1…			ISLANDS
MULTIPOLYGON (((5.48154815481548 60.6164733871298,5.23852385238524 60.5565138849777,5.05850585058508 60.7697032259631,5.31053105310531 60.8265537168926,5.02250225022502 60.8549789623573,5.05850585058508 61.0681683033427,5.27452745274528 61.0255304351456,5.63456345634563 61.0539556806104,5.88658865886589 61.1250187942722,6.24662466246625 61.0965935488075,6.28262826282628 61.039743057878,6.60666066…	BEN20328	2	MAINLANDS
MULTIPOLYGON (((17.0837083708371 57.3302485247312,17.0477047704771 57.1739096746752,16.9036903690369 57.045996070084,16.8676867686769 56.8612319745632,16.7596759675968 56.7901688609014,16.6156615661566 56.5343416517189,16.5076507650765 56.2358765743393,16.3996399639964 56.2216639516069,16.3996399639964 56.576979519916,16.5076507650765 56.7475309927043,16.7236723672367 56.889657220028,16.903690369…	BEN20450	2	MAINLANDS
MULTIPOLYGON (((20.0720072007201 42.5633335058059,20.3240324032403 42.3217189193557,20.5400540054005 42.2222305602291,20.6120612061206 41.9379781055819,20.5760576057606 41.8811276146524,20.5400540054005 41.5826625372728,20.4680468046805 41.4973868008786,20.5400540054005 41.4121110644844,20.5040504050405 41.2273469689637,20.5760576057606 41.0994333643725,20.6840684068407 41.0852207416401,20.720072…	BEN20007	2	MAINLANDS
MULTIPOLYGON (((22.3762376237624 42.3217189193557,22.5562556255626 42.1227422011026,22.8802880288029 42.0232538419761,22.8802880288029 41.8953402373848,23.024302430243 41.6963635191317,22.9522952295229 41.6537256509346,22.9522952295229 41.3410479508226,22.7722772277228 41.3268353280903,22.7362736273627 41.1420712325695,21.980198019802 41.1278586098372,21.6921692169217 40.9004566461194,20.97209720…	BEN20243	2	MAINLANDS
MULTIPOLYGON (((20.2520252025203 46.1164891888967,20.3600360036004 45.9885755843054,20.5760576057606 45.9175124706436,20.7200720072007 45.7469609978552,20.7920792079208 45.77538624332,20.7920792079208 45.4769211659403,21.044104410441 45.306369693152,21.2601260126013 45.2210939567578,21.4401440144015 45.2068813340254,21.5121512151215 45.1216055976312,21.4041404140414 44.9652667475752,21.5481548154…	BEN20408	2	MAINLANDS
MULTIPOLYGON (((17.3717371737174 42.7907354695237,17.7317731773177 42.7054597331295,17.4077407740774 42.7480976013266,17.3717371737174 42.7907354695237)),((16.6876687668767 42.9897121877768,17.0477047704771 42.9754995650444,17.0837083708371 42.9044364513826,16.6516651665167 42.9186490741149,16.6876687668767 42.9897121877768)),((17.6597659765977 42.8902238286502,17.8397839783978 42.9044364513826,1…	BEN20098	2	MAINLANDS
MULTIPOLYGON (((23.024302430243 36.2813542581013,23.0603060306031 36.1392280307777,22.9162916291629 36.1818658989748,22.9162916291629 36.3808426172279,23.024302430243 36.2813542581013)),((20.0 39.6923837138685,20.2160216021602 39.6497458456714,20.3960396039604 39.791872072995,20.3240324032403 39.9908487912481,20.4320432043205 40.0761245276423,20.6840684068407 40.104549773107,20.7920792079208 40.4…	BEN20150	2	MAINLANDS
MULTIPOLYGON (((9.23492349234925 41.2273469689637,9.41494149414942 41.1278586098372,9.55895589558958 41.1278586098372,9.55895589558958 40.9004566461194,9.70297029702971 40.8436061551899,9.73897389738974 40.5877789460074,9.81098109810981 40.4314400959514,9.63096309630964 40.2893138686278,9.70297029702971 40.0476992821776,9.66696669666968 39.5360448638125,9.55895589558958 39.123878804574,9.34293429…	BEN20404	2	ISLANDS
MULTIPOLYGON (((-1.78217821782178 43.3592403788182,-1.74617461746175 43.2881772651564,-1.38613861386139 43.2597520196917,-1.45814581458146 43.0465626787062,-1.13411341134113 43.0323500559738,-0.95409540954094 42.9328616968473,-0.774077407740776 42.9328616968473,-0.558055805580551 42.7765228467913,-0.234023402340227 42.8191607149884,-0.054005400540035 42.6912471103971,0.270027002700289 42.71967235…	BEN20433	2	MAINLANDS
MULTIPOLYGON (((19.027902790279 44.8515657657163,19.2079207920792 44.9226288793782,19.3879387938794 44.8799910111811,19.3519351935194 44.7378647838574,19.1359135913592 44.524675442872,19.1359135913592 44.2972734791542,19.3519351935194 44.2546356109571,19.3519351935194 44.1835724972953,19.6039603960396 44.0698715154364,19.5319531953195 43.9561705335775,19.2439243924393 43.9703831563098,19.49594959…	BEN20049	2	MAINLANDS
MULTIPOLYGON (((13.7353735373538 46.5286552481352,13.4113411341134 46.3296785298821,13.4113411341134 46.2159775480232,13.6633663366337 46.1449144343614,13.4833483348335 46.0596386979672,13.6273627362736 46.0027882070378,13.5913591359136 45.818024111517,13.8073807380738 45.7611736205876,13.8793879387939 45.5906221477992,13.6993699369937 45.6048347705316,13.7713771377138 45.6758978841934,13.5913591…	BEN20196	2	MAINLANDS
MULTIPOLYGON (((-7.43474347434744 37.247812603902,-7.47074707470748 37.1625368675078,-7.75877587758777 37.0204106401842,-7.97479747974796 37.0061980174519,-8.11881188118812 37.0772611311137,-8.65886588658864 37.0772611311137,-8.98289828982897 37.0204106401842,-8.9108910891089 37.1198989993108,-8.87488748874887 37.3330883402962,-8.8028802880288 37.404151453958,-8.8028802880288 37.9300184950555,-8.…	BEN20359	2	MAINLANDS
MULTIPOLYGON (((15.6075607560756 38.2711214406322,15.5355535553555 38.1147825905762,15.2835283528353 37.8163175131966,15.2115211521152 37.7736796449995,15.1755175517552 37.560490304014,15.1035103510351 37.5178524358169,15.1035103510351 37.3188757175638,15.3195319531953 37.0061980174519,15.1395139513951 36.9067096583253,15.0675067506751 36.6508824491428,14.9234923492349 36.7219455628046,14.7794779…	BEN20417	2	ISLANDS
MULTIPOLYGON (((16.6156615661566 46.4718047572057,16.3996399639964 46.5428678708676,16.2556255625563 46.5144426254028,16.2916291629163 46.3865290208116,16.0756075607561 46.3865290208116,16.0756075607561 46.3296785298821,15.7875787578758 46.2159775480232,15.6795679567957 46.2301901707556,15.6075607560756 46.1022765661643,15.7155715571557 46.0596386979672,15.6435643564357 45.8322367342494,15.427542…	BEN20422	2	MAINLANDS
MULTIPOLYGON (((1.71017101710171 42.5064830148764,1.56615661566158 42.4354199012146,1.42214221422142 42.4780577694117,1.45814581458146 42.605971374003,1.49414941494149 42.6486092422,1.74617461746175 42.6201839967353,1.71017101710171 42.5064830148764)))	BEN20013	2	MAINLANDS
MULTIPOLYGON (((19.2439243924393 43.5155792288742,19.6399639963996 43.1744762832975,19.96399639964 43.117625792368,20.0720072007201 42.9754995650444,20.3600360036004 42.8902238286502,20.3960396039604 42.8333733377208,20.0720072007201 42.7765228467913,19.96399639964 42.7054597331295,20.1080108010801 42.6628218649324,20.0720072007201 42.5633335058059,19.8559855985599 42.4780577694117,19.74797479747…	BEN20285	2	MAINLANDS
MULTIPOLYGON (((20.9360936093609 37.7310417768024,21.008100810081 37.7310417768024,21.008100810081 37.7026165313376,20.972097209721 37.7026165313376,20.9360936093609 37.7310417768024)),((20.7560756075608 37.8447427586613,20.8280828082808 37.8447427586613,20.9000900090009 37.8163175131966,20.9000900090009 37.7736796449995,20.9360936093609 37.7594670222671,20.9360936093609 37.7310417768024,20.86408…	BEN20560	2	ISLANDS
MULTIPOLYGON (((24.0684068406841 34.860091984865,24.1404140414041 34.8458793621327,24.1044104410441 34.8458793621327,24.1044104410441 34.8316667394003,24.1404140414041 34.8032414939356,24.1044104410441 34.8032414939356,24.032403240324 34.8458793621327,24.0684068406841 34.860091984865)),((23.8523852385239 35.5138726305537,23.960396039604 35.5138726305537,24.0684068406841 35.5138726305537,24.068406…	BEN20547	2	ISLANDS
MULTIPOLYGON (((14.3474347434744 36.0255270489188,14.2754275427543 36.0113144261864,14.2034203420342 36.0113144261864,14.2034203420342 36.0397396716512,14.1674167416742 36.0397396716512,14.2394239423942 36.0823775398482,14.2754275427543 36.0397396716512,14.3114311431143 36.0397396716512,14.3474347434744 36.0255270489188)),((14.3474347434744 35.9686765579893,14.3834383438344 35.9686765579893,14.45…	BEN20253	2	ISLANDS
MULTIPOLYGON (((-25.0765076507651 37.0204106401842,-25.040504050405 37.0204106401842,-25.040504050405 36.9777727719871,-25.004500450045 36.9635601492548,-25.004500450045 36.93513490379,-25.1125112511251 36.9493475265224,-25.1845184518452 36.93513490379,-25.1845184518452 37.0061980174519,-25.1125112511251 37.0061980174519,-25.0765076507651 37.0204106401842)),((-25.7605760576058 37.9015932495907,-2…	BEN20537	2	ISLANDS
MULTIPOLYGON (((1.53015301530152 39.1096661818416,1.60216021602162 39.0954535591092,1.60216021602162 38.9959651999827,1.53015301530152 38.9817525772503,1.53015301530152 38.9391147090532,1.49414941494149 38.9391147090532,1.49414941494149 38.9106894635885,1.42214221422142 38.9106894635885,1.42214221422142 38.8254137271943,1.38613861386139 38.8254137271943,1.38613861386139 38.8538389726591,1.3501350…	BEN20538	2	ISLANDS
MULTIPOLYGON (((13.4473447344735 40.8009682869928,13.4473447344735 40.7867556642605,13.4113411341134 40.7867556642605,13.4113411341134 40.8009682869928,13.4473447344735 40.8009682869928)),((12.979297929793 40.9288818915841,12.979297929793 40.886244023387,12.9432943294329 40.886244023387,12.9432943294329 40.9288818915841,12.979297929793 40.9288818915841)))	BEN20591	2	ISLANDS
MULTIPOLYGON (((-17.9117911791179 27.8390563550776,-17.8757875787579 27.8248437323452,-17.8757875787579 27.7964184868805,-17.9117911791179 27.7822058641481,-17.9117911791179 27.696930127754,-17.9477947794779 27.696930127754,-17.9477947794779 27.6827175050216,-17.983798379838 27.6685048822892,-17.983798379838 27.6400796368245,-18.019801980198 27.6542922595569,-18.0558055805581 27.6827175050216,-18…	BEN20541	1	ISLANDS
MULTIPOLYGON (((11.971197119712 36.8214339219311,12.043204320432 36.8072212991988,12.043204320432 36.736158185537,11.971197119712 36.736158185537,11.971197119712 36.7645834310017,11.9351935193519 36.7645834310017,11.9351935193519 36.8356465446635,11.971197119712 36.8214339219311)))	BEN20588	2	ISLANDS
MULTIPOLYGON (((27.020702070207 35.4143842714272,26.984698469847 35.4001716486948,27.020702070207 35.3859590259625,26.948694869487 35.3859590259625,26.948694869487 35.3575337804977,26.9126912691269 35.3575337804977,26.8406840684069 35.3575337804977,26.8406840684069 35.3717464032301,26.8766876687669 35.3717464032301,26.8766876687669 35.4001716486948,26.948694869487 35.4143842714272,26.984698469847…	BEN20534	2	ISLANDS
MULTIPOLYGON (((-16.4716471647165 32.4155208748985,-16.5076507650765 32.4297334976309,-16.5076507650765 32.4581587430956,-16.4716471647165 32.4581587430956,-16.4716471647165 32.4155208748985)),((-16.4716471647165 32.4865839885604,-16.5076507650765 32.4865839885604,-16.5076507650765 32.5150092340251,-16.4716471647165 32.4865839885604)),((-16.5076507650765 32.5292218567575,-16.5436543654365 32.5434…	BEN20575	2	ISLANDS
MULTIPOLYGON (((12.5472547254726 35.5138726305537,12.6192619261926 35.5138726305537,12.6192619261926 35.4996600078214,12.5472547254726 35.5138726305537)))	BEN20589	2	ISLANDS
MULTIPOLYGON (((10.3150315031503 42.3217189193557,10.2790279027903 42.3217189193557,10.2790279027903 42.3501441648204,10.3150315031503 42.3501441648204,10.3150315031503 42.3217189193557)),((10.9270927092709 42.3785694102851,10.9270927092709 42.3217189193557,10.8910891089109 42.3359315420881,10.8910891089109 42.3501441648204,10.8550855085509 42.3501441648204,10.8550855085509 42.3785694102851,10.89…	BEN20610	2	ISLANDS
MULTIPOLYGON (((16.939693969397 48.6179107897926,16.8676867686769 48.475784562469,16.975697569757 48.1773194850893,17.1557155715572 48.0209806350333,17.0477047704771 47.850429162245,17.0837083708371 47.7225155576537,16.7596759675968 47.694090312189,16.6516651665167 47.7651534258508,16.4356435643564 47.6656650667243,16.7236723672367 47.5235388394006,16.6516651665167 47.4382631030064,16.47164716471…	BEN20029	2	MAINLANDS
MULTIPOLYGON (((5.99459945994599 50.7498041996471,6.28262826282628 50.6218905950558,6.17461746174618 50.5224022359292,6.35463546354637 50.4939769904645,6.39063906390641 50.3092128949438,6.17461746174618 50.238149781282,6.13861386138615 50.1386614221554,5.95859585958596 50.1812992903525,5.74257425742576 49.7975584765787,5.88658865886589 49.612794381058,5.81458145814582 49.5417312673962,5.454545454…	BEN20041	2	MAINLANDS
MULTIPOLYGON (((9.48694869486948 42.5917587512706,9.55895589558958 42.1085295783702,9.41494149414942 41.980615973779,9.41494149414942 41.6963635191317,9.23492349234925 41.355260573555,9.12691269126913 41.4547489326815,8.8028802880288 41.5542372918081,8.87488748874887 41.7105761418641,8.6948694869487 41.7247887645964,8.8028802880288 41.9095528601172,8.62286228622864 41.9095528601172,8.730873087308…	BEN20096	2	ISLANDS
MULTIPOLYGON (((5.13051305130514 52.3842558138688,5.13051305130514 52.469531550263,5.02250225022502 52.3842558138688,4.59045904590459 52.469531550263,4.62646264626463 52.6969335139808,4.73447344734473 52.8816976095015,4.95049504950495 52.8959102322339,5.41854185418543 53.1233121959517,5.41854185418543 53.1943753096135,5.63456345634563 53.3080762914724,6.03060306030605 53.407564650599,6.3186318631…	BEN20300	2	MAINLANDS
MULTIPOLYGON (((9.59495949594961 47.0545222892326,9.48694869486948 47.1540106483592,9.52295229522952 47.2677116302181,9.63096309630964 47.1540106483592,9.59495949594961 47.0545222892326)))	BEN20237	2	MAINLANDS
MULTIPOLYGON (((14.2394239423942 53.9334316916964,14.2034203420342 53.876581200767,13.8433843384339 53.8481559553022,14.0594059405941 53.9476443144288,14.023402340234 54.07555791902,14.2394239423942 53.9334316916964)),((13.4473447344735 54.6867006965117,13.4473447344735 54.5729997146528,13.6633663366337 54.5872123373851,13.5913591359136 54.4877239782586,13.6993699369937 54.3455977509349,13.231323…	BEN20144	2	MAINLANDS
MULTIPOLYGON (((-1.27812781278126 46.0027882070378,-1.17011701170117 45.8322367342494,-1.38613861386139 45.9601503388407,-1.27812781278126 46.0027882070378)),((-1.45814581458146 46.2586154162203,-1.3141314131413 46.1591270570937,-1.53015301530152 46.2159775480232,-1.45814581458146 46.2586154162203)),((2.53825382538255 51.0909071452238,2.61026102610262 50.8208673133089,2.79027902790278 50.72137895…	BEN20133	2	MAINLANDS
MULTIPOLYGON (((-4.59045904590459 54.0897705417524,-4.77047704770476 54.0613452962877,-4.73447344734473 54.1892589008789,-4.55445544554456 54.3598103736673,-4.33843384338434 54.4166608645968,-4.3024302430243 54.3029598827379,-4.4104410441044 54.1750462781466,-4.59045904590459 54.0897705417524)))			ISLANDS
MULTIPOLYGON (((6.13861386138615 50.1386614221554,6.21062106210621 49.9112594584376,6.4986498649865 49.7975584765787,6.35463546354637 49.456455531002,6.13861386138615 49.4990933991991,5.95859585958596 49.456455531002,5.81458145814582 49.5417312673962,5.88658865886589 49.612794381058,5.74257425742576 49.7975584765787,5.95859585958596 50.1812992903525,6.13861386138615 50.1386614221554)))	BEN20241	2	MAINLANDS
MULTIPOLYGON (((9.55895589558958 47.537751462133,9.66696669666968 47.3671999893446,9.52295229522952 47.2677116302181,9.48694869486948 47.1540106483592,9.59495949594961 47.0545222892326,9.8829882988299 47.0260970437679,9.8829882988299 46.9266086846414,10.1350135013501 46.8413329482472,10.3510351035104 46.9834591755708,10.4950495049505 46.9408213073737,10.4590459045905 46.8697581937119,10.387038703…	BEN20451	2	MAINLANDS
MULTIPOLYGON (((-2.1062106210621 49.2574788127489,-1.99819981998201 49.2290535672842,-1.99819981998201 49.2006283218195,-2.03420342034204 49.2006283218195,-2.03420342034204 49.1722030763547,-2.07020702070207 49.1722030763547,-2.1062106210621 49.1864156990871,-2.17821782178217 49.1864156990871,-2.2142214221422 49.1864156990871,-2.2142214221422 49.2290535672842,-2.25022502250224 49.2290535672842,-2…	BEN20544	2	ISLANDS
MULTIPOLYGON (((-82.8622862286229 21.9266052984145,-82.6822682268227 21.8839674302174,-82.6822682268227 21.7986916938233,-82.5742574257426 21.7276285801614,-82.5382538253825 21.5712897301054,-82.6822682268227 21.4860139937113,-82.8622862286229 21.4433761255142,-83.0783078307831 21.4575887482465,-83.1863186318632 21.6139275983025,-83.0783078307831 21.5428644846407,-83.006300630063 21.6281402210349…	BEN20099	1	ISLANDS
MULTIPOLYGON (((-77.7137713771377 18.4871505971826,-77.1377137713771 18.4018748607884,-76.8856885688569 18.3876622380561,-76.7776777677768 18.2597486334648,-76.3096309630963 18.1176224061412,-76.2016201620162 17.9044330651557,-76.3096309630963 17.8617951969586,-76.5976597659766 17.8617951969586,-76.6336633663366 17.9186456878881,-76.8856885688569 17.9470709333528,-76.9216921692169 17.833369951493…	BEN20199	1	ISLANDS
POLYGON ((-81.3861386138614 19.3114827156597,-81.0981098109811 19.3541205838568,-81.0981098109811 19.283057470195,-81.3861386138614 19.2688448474626,-81.3861386138614 19.3114827156597))	BEN20071	1	ISLANDS
MULTIPOLYGON (((-65.2565256525653 18.1318350288735,-65.5085508550855 18.0749845379441,-65.5085508550855 18.1460476516059,-65.2565256525653 18.1318350288735)),((-67.0567056705671 18.5155758426473,-66.984698469847 18.4871505971826,-66.5886588658866 18.4729379744503,-66.3726372637264 18.4871505971826,-65.8685868586859 18.4445127289855,-65.6525652565256 18.3592369925914,-65.6165616561656 18.217110765…	BEN20362	1	ISLANDS
MULTIPOLYGON (((-77.7857785778578 24.2432628037897,-77.7497749774978 24.2432628037897,-77.7497749774978 24.2574754265221,-77.7137713771377 24.2574754265221,-77.7137713771377 24.2716880492544,-77.6417641764176 24.2574754265221,-77.6417641764176 24.2290501810574,-77.6777677767777 24.2290501810574,-77.6777677767777 24.2006249355926,-77.7137713771377 24.1864123128603,-77.7137713771377 24.143774444663…	BEN20031	1	ISLANDS
MULTIPOLYGON (((-71.0891089108911 18.2171107652677,-71.0531053105311 18.2171107652677,-71.0531053105311 18.1744728970706,-71.0531053105311 18.1318350288735,-71.0891089108911 18.1176224061412,-71.0891089108911 18.0465592924794,-71.1251125112511 18.0465592924794,-71.1251125112511 18.0039214242823,-71.1611161116112 18.0039214242823,-71.1611161116112 17.9470709333528,-71.1971197119712 17.932858310620…	BEN20559	1	ISLANDS
MULTIPOLYGON (((-61.3321332133213 16.3268319418634,-61.2961296129613 16.3268319418634,-61.2961296129613 16.3126193191311,-61.2601260126013 16.3126193191311,-61.2601260126013 16.2984066963987,-61.2241224122412 16.2841940736663,-61.2241224122412 16.269981450934,-61.1881188118812 16.269981450934,-61.1521152115211 16.2557688282016,-61.1521152115211 16.2415562054692,-61.1881188118812 16.2415562054692,…	BEN20569	1	ISLANDS
MULTIPOLYGON (((-61.008100810081 10.8265469444389,-60.9360936093609 10.8265469444389,-60.9360936093609 10.8407595671712,-60.9000900090009 10.8265469444389,-60.9000900090009 10.8123343217065,-60.9360936093609 10.8123343217065,-60.9360936093609 10.755483830777,-60.972097209721 10.7412712080447,-60.972097209721 10.71284596258,-61.008100810081 10.71284596258,-61.008100810081 10.6986333398476,-61.0441…	BEN20472	1	ISLANDS
MULTIPOLYGON (((-71.6651665166517 21.2870372754582,-71.7011701170117 21.2870372754582,-71.7011701170117 21.3154625209229,-71.6651665166517 21.3154625209229,-71.6651665166517 21.2870372754582)),((-71.1251125112511 21.4433761255142,-71.1611161116112 21.4291635027818,-71.1611161116112 21.4860139937113,-71.1251125112511 21.4860139937113,-71.1251125112511 21.4433761255142)),((-71.4851485148515 21.5144…	BEN20479	1	ISLANDS
MULTIPOLYGON (((-102.736273627363 21.7276285801614,-102.664266426643 21.7702664483585,-102.556255625563 21.6992033346967,-102.232223222322 21.6565654664996,-102.052205220522 21.7844790710909,-101.836183618362 22.0118810348087,-101.512151215122 21.8555421847527,-101.584158415842 21.7986916938233,-101.548154815482 21.6139275983025,-101.620162016202 21.5712897301054,-101.584158415842 21.301249898190…	BEN20198	1	MAINLANDS
MULTIPOLYGON (((-97.7677767776778 22.2677082439912,-97.7677767776778 22.0829441484705,-97.6957695769577 21.9408179211469,-97.5157515751575 21.7134159574291,-97.3357335733573 21.5855023528378,-97.3357335733573 21.4149508800494,-97.4437443744374 21.3154625209229,-97.4797479747975 21.4575887482465,-97.4797479747975 21.3438877663876,-97.2997299729973 20.9601469526138,-97.1917191719172 20.832233348022…	BEN20494	1	MAINLANDS
MULTIPOLYGON (((-83.1143114311431 14.9908454050213,-83.4743474347435 14.9908454050213,-83.7623762376238 14.8060813095005,-84.1584158415842 14.7208055731064,-84.2664266426643 14.7634434413035,-84.2664266426643 14.6781677049093,-84.4464446444644 14.6355298367122,-84.7344734473447 14.706592950374,-84.8424842484248 14.8345065549653,-85.022502250225 14.7208055731064,-85.022502250225 14.5644667230504,-…	BEN20179	1	MAINLANDS
MULTIPOLYGON (((-100.828082808281 24.5559405039017,-101.008100810081 24.371176408381,-101.224122412241 24.0442860855366,-101.728172817282 23.6036947808334,-101.944194419442 23.4899937989745,-102.088208820882 23.3620801943832,-102.196219621962 23.3905054398479,-102.268226822682 23.2057413443272,-102.196219621962 23.1488908533978,-102.232223222322 22.964126757877,-102.160216021602 22.807787907821,-…	BEN20516	1	MAINLANDS
MULTIPOLYGON (((-87.8307830783078 18.1602602743383,-87.9387938793879 18.0039214242823,-87.9027902790279 18.1602602743383,-87.8307830783078 18.1602602743383)),((-88.2988298829883 18.4729379744503,-88.3708370837084 18.4018748607884,-88.2988298829883 18.345024369859,-88.0828082808281 18.3734496153237,-88.0828082808281 18.0891971606765,-88.1908190819082 17.9328583106205,-88.2268226822682 17.677031101…	BEN20042	1	MAINLANDS
MULTIPOLYGON (((-91.6478076379067 18.7269886057913,-91.6831683168317 18.6292768245063,-91.8271827182718 18.6719146927033,-91.6478076379067 18.7269886057913)),((-91.6478076379067 18.7269886057913,-91.6471647164717 18.7287651836328,-91.5031503150315 18.7714030518299,-91.6478076379067 18.7269886057913)),((-90.3870387038704 20.8464459707549,-90.3870387038704 20.5479808933753,-90.2070207020702 20.5479…	BEN20065	1	MAINLANDS
MULTIPOLYGON (((-99.8199819981998 27.7679932414158,-99.96399639964 27.6400796368245,-100.1800180018 27.7964184868805,-100.32403240324 27.7111427504863,-100.43204320432 27.384252427642,-100.576057605761 27.384252427642,-100.828082808281 27.2421262003183,-100.792079207921 27.0431494820653,-100.540054005401 27.0431494820653,-100.540054005401 26.8157475183474,-100.648064806481 26.6451960455591,-100.7…	BEN20086	4	MAINLANDS
MULTIPOLYGON (((-100.576057605761 18.8566787882241,-100.46804680468 18.8424661654917,-100.43204320432 18.6150642017739,-100.32403240324 18.3876622380561,-100.25202520252 18.3876622380561,-100.10801080108 18.5155758426473,-100.10801080108 18.6008515790415,-99.8919891989199 18.657702069971,-99.7479747974797 18.6292768245063,-99.6759675967597 18.7714030518299,-99.4959495949595 18.657702069971,-99.35…	BEN20162	1	MAINLANDS
MULTIPOLYGON (((-83.6543654365437 10.9260353035654,-83.5823582358236 10.869184812636,-83.6183618361836 10.7412712080447,-83.5463546354635 10.7270585853123,-83.5103510351035 10.5422944897916,-83.3663366336634 10.3006799033414,-83.006300630063 9.93115171229999,-82.7902790279028 9.66111188038509,-82.6102610261026 9.63268663492035,-82.5742574257426 9.56162352125853,-82.6102610261026 9.47634778486437,…	BEN20097	1	MAINLANDS
MULTIPOLYGON (((-89.3429342934293 14.4223404957268,-89.1269126912691 14.3228521366002,-89.018901890189 14.3228521366002,-88.8388838883888 14.0954501728824,-88.7308730873087 14.1238754183471,-88.6588658865887 14.0101744364882,-88.4788478847885 13.9675365682911,-88.4788478847885 13.8538355864322,-88.2628262826283 13.8964734546293,-88.1908190819082 13.9817491910235,-88.046804680468 13.9675365682911,…	BEN20119	1	MAINLANDS
MULTIPOLYGON (((-100.28802880288 20.2068779477986,-100.10801080108 19.9368381158837,-100.1800180018 19.6952235294335,-100.14401440144 19.4251836975186,-100.28802880288 19.3399079611244,-100.32403240324 19.1977817338008,-100.43204320432 19.1125059974066,-100.576057605761 18.8566787882241,-100.648064806481 18.7998282972946,-100.756075607561 18.8566787882241,-100.720072007201 18.4871505971826,-100.6…	BEN20272	1	MAINLANDS
MULTIPOLYGON (((-104.320432043204 22.3103461121883,-104.320432043204 22.2677082439912,-104.392439243924 22.0545189030058,-104.176417641764 21.8413295620203,-104.104410441044 21.8129043165556,-104.140414041404 21.5997149755702,-104.212421242124 21.5428644846407,-103.960396039604 21.3865256345847,-104.032403240324 21.201761539064,-104.212421242124 21.1875489163316,-104.212421242124 20.9601469526138…	BEN20296	1	MAINLANDS
MULTIPOLYGON (((-83.1143114311431 14.9908454050213,-83.2943294329433 14.8487191776976,-83.4023402340234 14.86293180043,-83.2223222322232 14.5360414775856,-83.1863186318632 14.2944268911355,-83.3303330333033 14.0528123046853,-83.4383438343834 13.9675365682911,-83.5463546354635 13.5127326408555,-83.5463546354635 13.0295034679552,-83.5103510351035 13.0152908452228,-83.5103510351035 12.7594636360403,…	BEN20314	1	MAINLANDS
MULTIPOLYGON (((-81.7461746174617 7.64291945238951,-81.7101710171017 7.4155174886717,-81.6381638163816 7.31602912954515,-81.7821782178218 7.34445437500988,-81.8901890189019 7.48658060233351,-81.7461746174617 7.64291945238951)),((-78.8658865886589 8.46725157086657,-78.8298829882988 8.28248747534585,-78.9378937893789 8.31091272081058,-78.973897389739 8.45303894813421,-78.8658865886589 8.46725157086…	BEN20344	1	MAINLANDS
MULTIPOLYGON (((-86.7506750675067 20.5479808933753,-86.8586858685869 20.3632167978546,-87.002700270027 20.2495158159957,-87.038703870387 20.3205789296575,-86.9306930693069 20.5479808933753,-86.7506750675067 20.5479808933753)),((-88.2988298829883 18.4729379744503,-88.5148514851485 18.4587253517179,-88.5868586858686 18.2313233880001,-88.6948694869487 18.1744728970706,-88.6948694869487 18.0607719152…	BEN20371	1	MAINLANDS
MULTIPOLYGON (((-109.216921692169 26.2614552317853,-109.144914491449 26.3040930999824,-109.144914491449 26.3325183454471,-108.460846084608 26.8583853865445,-108.460846084608 26.9436611229387,-108.352835283528 27.07157472753,-108.244824482448 26.9862989911358,-108.028802880288 26.9436611229387,-108.028802880288 26.8441727638122,-107.848784878488 26.6309834228267,-107.776777677768 26.2046047408558,…	BEN20420	1	MAINLANDS
MULTIPOLYGON (((-112.313231323132 29.2034681373845,-112.205220522052 29.0897671555256,-112.205220522052 28.9192156827372,-112.313231323132 28.7486642099488,-112.565256525653 28.8623651918077,-112.493249324932 28.9192156827372,-112.493249324932 29.1608302691874,-112.313231323132 29.2034681373845)),((-109.036903690369 31.3353615472389,-108.820882088209 31.3353615472389,-108.892889288929 31.19323531…	BEN20425	1	MAINLANDS
POLYGON ((-91.4311431143114 17.2648650421994,-91.3591359135914 17.1795893058052,-91.1071107110711 17.0232504557492,-91.0711071107111 16.9095494738903,-90.7110711071107 16.7247853783696,-90.6390639063906 16.4973834146518,-90.3870387038704 16.4121076782576,-90.4590459045905 16.0710047326809,-91.7191719171917 16.0710047326809,-92.2232223222322 15.2608852369362,-92.0792079207921 15.0903337641478,-92.…	BEN20078	1	MAINLANDS
MULTIPOLYGON (((-106.552655265527 31.7901654746746,-106.408640864086 31.7475276064775,-106.228622862286 31.4774877745626,-106.012601260126 31.4064246609008,-105.796579657966 31.2074479426477,-105.580558055806 31.0795343380564,-105.580558055806 30.9942586016622,-105.400540054005 30.8521323743386,-105.004500450045 30.6815809015502,-104.860486048605 30.5110294287619,-104.860486048605 30.397328446903…	BEN20079	4	MAINLANDS
MULTIPOLYGON (((-89.4149414941494 17.8191573287616,-89.1269126912691 17.8191573287616,-89.1269126912691 17.0232504557492,-89.1989198919892 16.4121076782576,-89.1989198919892 15.8862406371602,-88.9108910891089 15.8862406371602,-88.7308730873087 15.8293901462307,-88.5868586858686 15.7014765416394,-88.5508550855085 15.9288785053573,-88.2268226822682 15.7299017871042,-88.6588658865887 15.346160973330…	BEN20159	1	MAINLANDS
MULTIPOLYGON (((-103.636363636364 26.6594086682915,-103.348334833483 26.4177940818413,-103.276327632763 26.2046047408558,-103.348334833483 26.0909037589969,-103.312331233123 25.7355881906878,-103.492349234923 25.5650367178995,-103.420342034203 25.3376347541817,-103.492349234923 25.2523590177875,-103.276327632763 25.0960201677315,-103.276327632763 24.9681065631402,-103.168316831683 24.840192958549…	BEN20114	1	MAINLANDS
MULTIPOLYGON (((-99.8199819981998 20.263728438728,-99.6759675967597 20.1358148341367,-99.5319531953195 20.1358148341367,-99.4959495949595 19.9794759840808,-99.3879387938794 19.7804992658277,-99.2799279927993 19.8089245112924,-99.2079207920792 19.9794759840808,-98.9558955895589 20.0221138522778,-98.9558955895589 19.8799876249542,-98.7038703870387 19.8373497567571,-98.5958595859586 19.7662866430953…	BEN20270	1	MAINLANDS
MULTIPOLYGON (((-93.8793879387939 17.1511640603405,-93.9153915391539 16.8811242284256,-94.023402340234 16.8242737374961,-94.023402340234 16.6395096419754,-94.1314131413141 16.4973834146518,-94.023402340234 16.269981450934,-94.0954095409541 16.1420678463427,-94.1314131413141 16.2273435827369,-94.3114311431143 16.2131309600045,-94.4194419441944 16.2841940736663,-94.4194419441944 16.1989183372722,-9…	BEN20332	1	MAINLANDS
MULTIPOLYGON (((-99.7839783978398 21.4149508800494,-99.7119711971197 21.2443994072611,-99.8199819981998 21.1733362935993,-100 21.201761539064,-100.10801080108 20.9032964616844,-100.39603960396 20.9459343298814,-100.612061206121 20.6758944979665,-100.46804680468 20.57640613884,-100.46804680468 20.3916420433193,-100.28802880288 20.2068779477986,-100.32403240324 20.0647517204749,-100.504050405041 19…	BEN20156	1	MAINLANDS
MULTIPOLYGON (((-98.5238523852385 21.4007382573171,-98.4878487848785 21.2301867845287,-98.3438343834383 21.1449110481345,-98.1278127812781 21.0880605572051,-98.2358235823582 20.9743595753462,-98.2358235823582 20.8322333480225,-98.3438343834383 20.8748712162196,-98.5238523852385 20.7043197434313,-98.4158415841584 20.7185323661636,-98.5598559855986 20.4911304024458,-98.4518451845184 20.349004175122…	BEN20176	1	MAINLANDS
MULTIPOLYGON (((-115.193519351935 28.1090961869925,-115.229522952295 28.0238204505983,-115.337533753375 28.1375214324572,-115.265526552655 28.1801593006543,-115.265526552655 28.364923396175,-115.193519351935 28.2654350370485,-115.193519351935 28.1090961869925)),((-118.289828982898 29.2034681373845,-118.253825382538 28.8623651918077,-118.397839783978 29.0755545327932,-118.397839783978 29.189255514…	BEN20034	1	MAINLANDS
MULTIPOLYGON (((-109.79297929793 24.1437744446632,-109.90099009901 24.1579870673955,-109.93699369937 24.3285385401839,-109.79297929793 24.1437744446632)),((-111.845184518452 24.5417278811693,-111.701170117012 24.3996016538457,-111.701170117012 24.3285385401839,-112.025202520252 24.527515258437,-111.845184518452 24.5417278811693)),((-110.549054905491 24.8686182040137,-110.657065706571 24.939681317…	BEN20035	1	MAINLANDS
MULTIPOLYGON (((-101.836183618362 22.0118810348087,-102.052205220522 21.7844790710909,-102.232223222322 21.6565654664996,-102.556255625563 21.6992033346967,-102.664266426643 21.7702664483585,-102.736273627363 21.7276285801614,-102.844284428443 21.7986916938233,-102.844284428443 21.9408179211469,-102.700270027003 22.0687315257382,-102.664266426643 22.2534956212589,-102.412241224122 22.352983980385…	BEN20003	1	MAINLANDS
MULTIPOLYGON (((-103.492349234923 18.970379770083,-103.636363636364 18.8566787882241,-103.744374437444 18.6861273154357,-103.960396039604 18.8851040336888,-104.320432043204 19.0130176382801,-104.320432043204 19.0982933746742,-104.608460846085 19.1551438656037,-104.428442844284 19.283057470195,-104.320432043204 19.283057470195,-104.140414041404 19.3825458293215,-104.068406840684 19.5246720566451,-…	BEN20088	1	MAINLANDS
MULTIPOLYGON (((-96.7596759675968 18.4160874835208,-96.7596759675968 18.3023865016619,-97.0837083708371 18.1318350288735,-97.1557155715572 18.1744728970706,-97.3717371737174 18.1034097834088,-97.4797479747975 17.9754961788175,-97.6237623762376 18.1460476516059,-97.6237623762376 18.3308117471266,-97.7677767776778 18.2455360107324,-97.8037803780378 18.1176224061412,-97.7317731773177 18.046559292479…	BEN20361	1	MAINLANDS
MULTIPOLYGON (((-98.9558955895589 19.0982933746742,-98.7398739873987 18.970379770083,-98.6678667866787 18.9988050155477,-98.6318631863186 18.9419545246182,-98.7398739873987 18.7856156745622,-98.7398739873987 18.5724263335768,-98.6678667866787 18.4160874835208,-98.8478847884789 18.4871505971826,-98.9198919891989 18.4018748607884,-99.0639063906391 18.3734496153237,-99.1359135913591 18.5297884653797…	BEN20287	1	MAINLANDS
MULTIPOLYGON (((-99.8199819981998 27.7679932414158,-99.7119711971197 27.6685048822892,-99.9279927992799 27.5263786549656,-99.8919891989199 27.4553155413038,-99.7479747974797 27.4411029185714,-99.7119711971197 27.2421262003183,-99.7119711971197 26.9862989911358,-99.7479747974797 26.9010232547416,-99.6039603960396 26.8868106320093,-99.6039603960396 26.6736212910238,-99.3879387938794 26.616770800094…	BEN20330	1	MAINLANDS
MULTIPOLYGON (((-99.027902790279 21.2728246527258,-99.027902790279 21.1591236708669,-99.3879387938794 21.1022731799374,-99.3879387938794 20.9175090844167,-99.4959495949595 20.8606585934873,-99.5679567956796 20.6048313843047,-99.8199819981998 20.5053430251782,-99.8199819981998 20.263728438728,-99.96399639964 20.2353031932633,-99.9279927992799 20.1784527023338,-100.10801080108 19.9368381158837,-100…	BEN20369	1	MAINLANDS
MULTIPOLYGON (((-100.07200720072 23.2483792125243,-100.07200720072 23.120465607933,-99.96399639964 23.0920403624683,-99.8919891989199 22.9783393806094,-100.03600360036 22.8362131532858,-100 22.7793626623563,-99.5319531953195 22.608811189568,-99.5319531953195 22.7082995486945,-99.3879387938794 22.651449057765,-99.2439243924392 22.4382597167796,-98.8838883888389 22.3387713576531,-98.6318631863186 2…	BEN20394	1	MAINLANDS
MULTIPOLYGON (((-90.999099909991 17.8191573287616,-90.999099909991 17.2648650421994,-91.4311431143114 17.2648650421994,-91.4311431143114 17.3927786467907,-91.6471647164717 17.5349048741143,-91.6831683168317 17.719668969635,-91.7911791179118 17.719668969635,-91.7911791179118 17.8617951969586,-92.007200720072 17.9044330651557,-92.0792079207921 17.7765194605645,-92.3672367236724 17.719668969635,-92.…	BEN20453	1	MAINLANDS
MULTIPOLYGON (((-97.1557155715572 25.9629901544057,-97.1557155715572 25.6929503224908,-97.2997299729973 25.3944852451111,-97.4797479747975 25.1386580359286,-97.4797479747975 25.0818075449991,-97.6597659765977 24.3853890311133,-97.6957695769577 24.3853890311133,-97.6957695769577 24.1153491991984,-97.7317731773177 24.0727113310014,-97.7317731773177 23.5184190444392,-97.7677767776778 23.489993798974…	BEN20456	1	MAINLANDS
MULTIPOLYGON (((-98.1278127812781 19.6667982839688,-98.019801980198 19.6810109067011,-97.6237623762376 19.283057470195,-97.8397839783978 19.283057470195,-97.8397839783978 19.1977817338008,-98.0558055805581 19.1835691110684,-98.1278127812781 19.0982933746742,-98.3438343834383 19.2262069792655,-98.4518451845184 19.3399079611244,-98.4518451845184 19.4251836975186,-98.6318631863186 19.482034188448,-9…	BEN20465	1	MAINLANDS
MULTIPOLYGON (((-87.5427542754275 21.5002266164436,-87.5427542754275 21.0312100662756,-87.7227722772277 20.6901071206989,-88.5148514851485 20.1926653250662,-89.054905490549 19.8799876249542,-89.4149414941494 19.6525856612364,-90.02700270027 20.4911304024458,-90.0630063006301 20.4342799115164,-90.2430243024302 20.4911304024458,-90.2070207020702 20.5479808933753,-90.3870387038704 20.5479808933753,-…	BEN20513	1	MAINLANDS
MULTIPOLYGON (((-98.9558955895589 19.0982933746742,-99.027902790279 19.0698681292095,-99.2799279927993 19.1409312428713,-99.3519351935194 19.3683332065891,-99.1359135913591 19.482034188448,-99.027902790279 19.4536089429833,-98.9558955895589 19.3114827156597,-98.9558955895589 19.0982933746742)))	BEN20520	1	MAINLANDS
MULTIPOLYGON (((-106.192619261926 21.3296751436553,-106.192619261926 21.2586120299934,-106.264626462646 21.2728246527258,-106.264626462646 21.3438877663876,-106.192619261926 21.3296751436553)),((-106.660666066607 21.7560538256262,-106.732673267327 21.7560538256262,-106.732673267327 21.7986916938233,-106.660666066607 21.7986916938233,-106.660666066607 21.7560538256262)),((-106.444644464446 21.5002…			ISLANDS
POLYGON ((-87.038703870387 5.53945128799976,-87.038703870387 5.51102604253503,-87.1107110711071 5.51102604253503,-87.1107110711071 5.52523866526739,-87.0747074707471 5.52523866526739,-87.0747074707471 5.53945128799976,-87.038703870387 5.53945128799976))	BEN20545	1	ISLANDS
POLYGON ((-109.22541809082 10.3204183476143,-109.217918395996 10.316248883506,-109.217361450195 10.3165273564062,-109.214302062988 10.3143052952507,-109.204307556152 10.3115291493178,-109.200973510742 10.309028615262,-109.199028015137 10.3059720890802,-109.198196411133 10.300971974643,-109.200416564941 10.2979164021357,-109.201530456543 10.2920827763467,-109.203750610352 10.2904167073171,-109.205…	BEN20085	1	ISLANDS
MULTIPOLYGON (((-35.1575157515751 -8.91478603081361,-35.3015301530153 -9.14218799453142,-35.6615661566157 -9.58277929923467,-35.6975697569757 -9.68226765836122,-35.8055805580558 -9.58277929923467,-35.8055805580558 -9.69648028109359,-36.021602160216 -9.99494535847321,-36.021602160216 -10.0802210948674,-36.2736273627363 -10.222347322191,-36.4176417641764 -10.5065997768383,-36.4176417641764 -10.4355…	BEN20005	1	MAINLANDS
MULTIPOLYGON (((-50.0630063006301 0.877711031784628,-50.0990099009901 0.764010049925723,-50.2790279027903 0.749797427193364,-50.1710171017102 0.891923654516994,-50.0630063006301 0.877711031784628)),((-50.3870387038704 1.87259462305006,-50.4950495049505 1.98629560490896,-50.4950495049505 2.09999658676787,-50.3870387038704 2.11420920950023,-50.3510351035104 1.9294451139795,-50.3870387038704 1.87259…	BEN20010	1	MAINLANDS
MULTIPOLYGON (((-73.6453645364536 1.64519265933225,-73.6453645364536 1.53149167747334,-73.4653465346535 1.34672758195261,-73.4293429342934 1.19038873189662,-73.1773177317732 0.962986768178808,-73.0693069306931 0.920348899981718,-72.8532853285328 1.06247512730535,-72.8532853285328 1.17617610916426,-72.6372637263726 1.19038873189662,-72.6372637263726 1.14775086369953,-72.4212421242124 1.04826250457…	BEN20067	1	MAINLANDS
MULTIPOLYGON (((-73.5373537353735 11.2671382491421,-73.6453645364536 11.068161530889,-73.6453645364536 10.9260353035654,-73.5733573357336 10.755483830777,-73.6093609360936 10.6133576034534,-73.5373537353735 10.5138692443269,-73.969396939694 10.3148925260738,-74.0774077407741 10.0590653168913,-73.8253825382538 9.76060023951162,-73.7893789378938 9.59004876672326,-74.005400540054 9.59004876672326,-7…	BEN20246	1	MAINLANDS
MULTIPOLYGON (((-57.8037803780378 -30.7595871704558,-57.8037803780378 -30.9159260205118,-57.9117911791179 -30.9301386432442,-57.8397839783978 -31.0438396251031,-57.9117911791179 -31.1433279842296,-57.9117911791179 -31.2854542115533,-57.983798379838 -31.4133678161445,-58.0918091809181 -31.4560056843416,-57.983798379838 -31.5412814207358,-58.019801980198 -31.782896007186,-58.1998199819982 -31.86817…	BEN20120	1	MAINLANDS
MULTIPOLYGON (((-73.033303330333 4.74354441498742,-73.033303330333 4.71511916952269,-73.1413141314131 4.30295311028416,-73.1413141314131 4.21767737388998,-73.3573357335734 4.30295311028416,-73.5373537353735 4.27452786481943,-73.5733573357336 4.45929196034015,-73.7533753375338 4.51614245126961,-73.8253825382538 4.37401622394597,-73.7533753375338 4.18925212842525,-73.9333933393339 4.14661426022816,…	BEN20100	1	MAINLANDS
MULTIPOLYGON (((-46.2466246624662 -12.7948320367488,-46.1026102610261 -12.8943203958753,-46.0666066606661 -12.9795961322695,-46.2106210621062 -13.0364466231989,-46.2106210621062 -13.2212107187197,-46.0666066606661 -13.2496359641844,-46.0666066606661 -13.3349117005786,-46.2106210621062 -13.4201874369727,-46.2826282628263 -13.6475894006905,-46.2466246624662 -13.9602671008025,-46.030603060306 -14.28…	BEN20149	1	MAINLANDS
MULTIPOLYGON (((-50.2430243024302 -9.83860650841721,-50.2790279027903 -9.99494535847321,-50.3870387038704 -10.1086463403321,-50.4230423042304 -10.378686172247,-50.4950495049505 -10.3928987949794,-50.5670567056706 -10.7197891178237,-50.6750675067507 -10.8334900996826,-50.6030603060306 -11.0893173088652,-50.6750675067507 -11.1461677997946,-50.7470747074707 -11.5299086135684,-50.6750675067507 -11.58…	BEN20262	1	MAINLANDS
MULTIPOLYGON (((-35.013501350135 -6.51285278904422,-34.977497749775 -6.81131786642386,-34.8694869486949 -6.9108062255504,-34.8694869486949 -7.03871983014167,-34.7974797479748 -7.15242081200057,-34.7974797479748 -7.53616162577438,-34.9054905490549 -7.53616162577438,-35.013501350135 -7.42246064391547,-35.3375337533753 -7.37982277571838,-35.3735373537354 -7.4508858893802,-35.5175517551755 -7.4508858…	BEN20349	1	MAINLANDS
MULTIPOLYGON (((-48.2628262826283 -25.4724915140167,-48.3348334833483 -25.4014284003549,-48.2628262826283 -25.3445779094255,-48.2628262826283 -25.4724915140167)),((-48.1188118811881 -25.3303652866931,-48.2628262826283 -25.4582788912844,-48.2268226822682 -25.3303652866931,-48.3348334833483 -25.2450895502989,-48.4428442844284 -25.2450895502989,-48.4428442844284 -25.4724915140167,-48.5508550855085 -…	BEN20350	1	MAINLANDS
MULTIPOLYGON (((-38.9018901890189 -13.4059748142404,-38.9018901890189 -13.5054631733669,-39.045904590459 -13.4628253051698,-39.045904590459 -13.391762191508,-38.9018901890189 -13.4059748142404)),((-38.8298829882988 -13.0577655572975,-38.9018901890189 -13.1217223595931,-38.8658865886589 -13.1785728505226,-39.045904590459 -13.3633369460433,-39.0819081908191 -13.5196757960993,-39.009900990099 -13.49…	BEN20032	1	MAINLANDS
MULTIPOLYGON (((-49.7389738973897 -29.3241122744871,-49.9189918991899 -29.5799394836697,-50.0630063006301 -29.8357666928522,-50.2790279027903 -30.3616337339497,-50.6750675067507 -30.9159260205118,-50.6750675067507 -30.9585638887089,-50.8910891089109 -31.2286037206238,-51.3231323132313 -31.62655715713,-51.8271827182718 -31.9108096117772,-52.0792079207921 -32.1666368209598,-52.2232223222322 -32.251…	BEN20376	1	MAINLANDS
MULTIPOLYGON (((-63.3843384338434 -39.3297986780708,-63.3843384338434 -40.7084230831101,-63.2043204320432 -40.7226357058424,-62.9522952295229 -40.822124064969,-62.7722772277228 -41.0495260286868,-63.024302430243 -41.1632270105457,-63.7803780378038 -41.1916522560104,-63.960396039604 -41.0637386514191,-64.7884788478848 -40.7936988195042,-64.7884788478848 -40.7226357058424,-65.040504050405 -40.77948…	BEN20377	1	MAINLANDS
MULTIPOLYGON (((-62.6282628262826 -22.2320135310379,-62.6282628262826 -22.3030766446997,-62.3402340234023 -22.4736281174881,-62.3402340234023 -24.1080797317099,-62.3402340234023 -24.3923321863571,-62.6282628262826 -24.7760730001309,-62.6642664266427 -24.7902856228633,-63.1323132313231 -25.3303652866931,-63.3843384338434 -25.6572556095374,-63.9243924392439 -25.6572556095374,-64.2124212421242 -25.5…	BEN20389	1	MAINLANDS
MULTIPOLYGON (((-66.7326732673267 -31.8823843663125,-66.9486948694869 -31.9108096117772,-67.1287128712871 -31.8539591208478,-67.3807380738074 -31.8539591208478,-67.3807380738074 -32.3656135392129,-67.3447344734473 -32.3940387846776,-67.5607560756076 -32.2661251800863,-67.8487848784878 -32.251912557354,-67.992799279928 -32.0671484618332,-68.2088208820882 -32.1097863300303,-68.4608460846085 -32.067…	BEN20392	1	MAINLANDS
MULTIPOLYGON (((-48.4428442844284 -27.4196208283505,-48.4428442844284 -27.6043849238712,-48.5148514851485 -27.6470227920683,-48.5148514851485 -27.4338334510828,-48.4428442844284 -27.4196208283505)),((-48.5868586858686 -26.4105246143527,-48.7308730873087 -26.2826110097614,-48.5148514851485 -26.1689100279025,-48.4788478847885 -26.2115478960996,-48.5868586858686 -26.4105246143527)),((-48.58685868586…	BEN20396	1	MAINLANDS
MULTIPOLYGON (((-67.5967596759676 -45.9955187395492,-67.6327632763276 -46.0807944759433,-67.5607560756076 -46.3934721760553,-67.3807380738074 -46.6066615170408,-66.984698469847 -46.8340634807586,-66.8406840684068 -46.9761897080822,-66.6606660666067 -47.047252821744,-66.3726372637264 -47.0756780672088,-65.976597659766 -47.0614654444764,-65.7605760576058 -47.2035916718,-65.7245724572457 -47.3172926…	BEN20397	1	MAINLANDS
MULTIPOLYGON (((-59.6399639963996 -30.3332084884849,-59.5679567956796 -30.4184842248791,-59.5679567956796 -30.5748230749351,-59.7479747974797 -30.9017133977795,-59.9279927992799 -31.1433279842296,-60.03600360036 -31.2286037206238,-60.2160216021602 -31.5128561752711,-60.4320432043204 -31.6976202707918,-60.6480648064806 -31.7260455162565,-60.6840684068407 -31.8823843663125,-60.6840684068407 -32.322…	BEN20398	1	MAINLANDS
MULTIPOLYGON (((-73.6093609360936 7.69976994331896,-73.5013501350135 7.60028158419242,-73.2493249324933 7.54343109326296,-73.2133213321332 7.61449420692478,-72.997299729973 7.61449420692478,-72.8532853285328 7.28760388408043,-72.8532853285328 7.03177667489789,-72.6732673267327 6.96071356123607,-72.5652565256526 6.9891388067008,-72.5292529252925 6.88965044757426,-72.4932493249325 6.8754378248419,-…	BEN20399	1	MAINLANDS
MULTIPOLYGON (((-45.2385238523852 -23.838039899795,-45.2745274527453 -23.9091030134568,-45.4545454545454 -23.9233156361891,-45.3465346534653 -23.7385515406684,-45.2385238523852 -23.7385515406684,-45.2385238523852 -23.838039899795)),((-47.5067506750675 -24.7050098864691,-47.8307830783078 -24.9608370956516,-47.8307830783078 -24.9075397604053,-47.8026063475912 -24.8866842813958,-47.5067506750675 -24…	BEN20401	1	MAINLANDS
MULTIPOLYGON (((-61.3681368136814 8.58095255272548,-61.2601260126013 8.56673992999311,-61.2547637742498 8.55403928840249,-61.2601260126013 8.55252730726075,-61.2534586792013 8.55094812695716,-61.2241224122412 8.48146419359893,-61.4401440144014 8.4956768163313,-61.3681368136814 8.58095255272548)),((-61.2547637742498 8.55403928840249,-61.008100810081 8.62359042092258,-61.0801080108011 8.50988943906…	BEN20493	1	MAINLANDS
MULTIPOLYGON (((-37.2457245724572 -4.83576330662537,-37.6057605760576 -4.94946428848428,-37.7497749774977 -5.07737789307554,-37.8937893789379 -5.44690608411699,-38.0738073807381 -5.63167017963771,-38.1098109810981 -5.87328476608788,-38.2178217821782 -5.93013525701733,-38.3258325832583 -6.10068672980569,-38.4338433843384 -6.07226148434097,-38.5778577857786 -6.25702557986169,-38.5418541854185 -6.38…	BEN20072	1	MAINLANDS
POLYGON ((-65.0765076507651 -42.0159843744875,-64.8604860486049 -42.2007484700082,-64.4644464446445 -42.27181158367,-64.6084608460846 -42.428150433726,-64.1044104410441 -42.428150433726,-64.032403240324 -42.3002368291347,-64.3204320432043 -42.27181158367,-63.7443744374437 -42.0870474881493,-63.6003600360036 -42.2860242064024,-63.5643564356436 -42.5560640383173,-63.6723672367237 -42.8118912474998,…	BEN20083	1	MAINLANDS
MULTIPOLYGON (((-75.2655265526553 10.71284596258,-75.2295229522952 10.4712313761298,-74.9054905490549 10.2580420351443,-74.9414941494149 10.1159158078207,-74.8334833483348 10.0732779396236,-74.8694869486949 9.94536433503234,-74.7974797479748 9.44792253939963,-74.6174617461746 9.36264680300545,-74.5454545454545 9.23473319841418,-74.4374437443744 9.26315844387891,-74.1134113411341 9.02154385742873,…	BEN20047	1	MAINLANDS
MULTIPOLYGON (((-60.7560756075607 -13.6760146461553,-60.4680468046805 -13.7897156280142,-60.3960396039604 -14.017117591732,-60.4680468046805 -14.0881807053938,-60.4680468046805 -14.2587321781822,-60.3240324032403 -14.5145593873647,-60.2520252025202 -14.8414497102091,-60.2520252025202 -15.0972769193916,-60.5400540054005 -15.111489542124,-60.2160216021602 -15.4810177331654,-60.1440144014401 -16.262…	BEN20048	1	MAINLANDS
MULTIPOLYGON (((-69.8289828982898 6.03689308363247,-69.9009900990099 5.99425521543538,-69.9369936993699 5.83791636537938,-70.1170117011701 5.61051440166157,-70.3690369036904 5.55366391073212,-70.6930693069307 5.38311243794376,-70.6930693069307 5.29783670154958,-70.8370837083708 5.16992309695831,-70.981098109811 5.0988599832965,-70.981098109811 4.99937162416995,-71.0891089108911 4.89988326504341,-…	BEN20068	1	MAINLANDS
MULTIPOLYGON (((-66.1566156615661 -26.225760518832,-66.2286228622862 -26.382099368888,-66.2286228622862 -26.538438218944,-66.012601260126 -26.5952887098734,-65.8325832583258 -26.737414937197,-65.8685868586859 -26.9506042781825,-66.0486048604861 -27.0927305055061,-66.1926192619262 -27.3343450919563,-65.976597659766 -27.3911955828858,-65.9405940594059 -27.6612354148007,-65.8685868586859 -27.7749363…	BEN20069	1	MAINLANDS
MULTIPOLYGON (((-77.5697569756976 3.06645493256856,-77.6417641764176 3.06645493256856,-77.5337533753375 3.20858115989219,-77.5697569756976 3.06645493256856)),((-76.0936093609361 3.20858115989219,-76.021602160216 2.99539181890675,-75.9495949594959 2.7822024779213,-75.8415841584158 2.64007625059767,-75.8055805580558 2.4695247778093,-75.8775877587759 2.44109953234458,-76.021602160216 2.5263752687387…	BEN20070	1	MAINLANDS
MULTIPOLYGON (((-57.2637263726373 5.4826007970703,-57.2637263726373 5.3688998152114,-57.3357335733573 5.34047456974668,-57.1917191719172 5.15571047422595,-57.2997299729973 5.16992309695831,-57.2997299729973 5.02779686963468,-57.4077407740774 4.99937162416995,-57.6957695769577 4.99937162416995,-57.9117911791179 4.85724539684632,-57.8397839783978 4.61563081039615,-57.9477947794779 4.43086671487543,…	BEN20167	1	MAINLANDS
MULTIPOLYGON (((-55.967596759676 -27.3343450919563,-56.003600360036 -27.519109187477,-55.8595859585959 -27.7180859057301,-55.8595859585959 -27.8602121330537,-55.6435643564356 -28.1302519649686,-55.7875787578758 -28.2439529468275,-55.7155715571557 -28.3576539286864,-55.8955895589559 -28.3576539286864,-56.003600360036 -28.5992685151366,-56.1836183618362 -28.769819987925,-56.2916291629163 -28.784032…	BEN20095	1	MAINLANDS
MULTIPOLYGON (((-40.1980198019802 -17.968226711329,-40.1980198019802 -18.0108645795261,-39.6579657965796 -18.323542279638,-39.7659765976598 -18.479881129694,-39.7659765976598 -19.1478743981151,-39.6939693969397 -19.1620870208475,-39.6939693969397 -19.4321268527624,-39.8019801980198 -19.6453161937478,-40.01800180018 -19.730591930142,-40.0900090009001 -19.886930780198,-40.1620162016202 -20.01484438…	BEN20123	1	MAINLANDS
MULTIPOLYGON (((-71.3411341134113 11.849855781169,-71.7731773177318 11.693516931113,-71.989198919892 11.6650916856483,-72.2412241224122 11.1676498900156,-72.4932493249325 11.1392246445509,-72.5292529252925 11.0113110399596,-72.8172817281728 10.6133576034534,-72.9252925292529 10.4143808852003,-73.1413141314131 10.400168262468,-73.0693069306931 10.5991449807211,-73.1413141314131 10.7270585853123,-7…	BEN20226	1	MAINLANDS
MULTIPOLYGON (((-65.1125112511251 -30.06316865657,-65.4005400540054 -30.1342317702318,-65.6525652565256 -30.8022250386529,-65.7605760576058 -31.0154143796384,-65.7605760576058 -31.8823843663125,-66.1206120612061 -31.8823843663125,-66.1926192619262 -31.9250222345096,-66.7326732673267 -31.8823843663125,-66.8406840684068 -31.62655715713,-67.0567056705671 -31.5412814207358,-67.1287128712871 -31.04383…	BEN20228	1	MAINLANDS
MULTIPOLYGON (((-44.4824482448245 -2.80335825589744,-44.4824482448245 -2.94548448322107,-44.6264626462646 -3.01654759688288,-44.6264626462646 -2.80335825589744,-44.4824482448245 -2.71808251950326,-44.4824482448245 -2.80335825589744)),((-44.9144914491449 -1.26839500080221,-44.9144914491449 -1.32524549173166,-45.022502250225 -1.39630860539348,-44.986498649865 -1.25418237806985,-44.9144914491449 -1.…	BEN20257	1	MAINLANDS
MULTIPOLYGON (((-53.051305130513 -18.0108645795261,-53.051305130513 -18.3519675251028,-52.7632763276328 -18.4088180160322,-52.9072907290729 -18.63621997975,-52.7632763276328 -18.7214957161442,-52.4752475247525 -18.7072830934118,-52.3312331233123 -18.8209840752708,-52.2232223222322 -18.8209840752708,-52.0792079207921 -18.948897679862,-51.8631863186318 -19.0057481707915,-51.7191719171917 -19.119449…	BEN20263	1	MAINLANDS
POLYGON ((-40.1980198019802 -17.968226711329,-40.4500450045005 -17.8687383522024,-40.6300630063006 -17.968226711329,-40.9180918091809 -17.9398014658642,-40.7740774077408 -18.0819276931879,-40.7740774077408 -18.1529908068497,-40.9180918091809 -18.0961403159202,-41.0981098109811 -18.1814160523144,-41.1341134113411 -18.2666917887086,-40.990099009901 -18.4372432614969,-41.0621062106211 -18.6646452252…	BEN20275	1	MAINLANDS
MULTIPOLYGON (((-67.3447344734473 -32.3940387846776,-67.2007200720072 -32.6925038620572,-67.2007200720072 -33.2467961486194,-67.1647164716472 -33.4457728668725,-66.984698469847 -33.6589622078579,-66.9486948694869 -33.8295136806463,-66.7686768676868 -33.9858525307023,-66.8046804680468 -34.1990418716877,-66.7686768676868 -34.5969953081939,-66.5526552655266 -34.8670351401088,-66.5166516651665 -35.06…	BEN20268	1	MAINLANDS
MULTIPOLYGON (((-78.5418541854185 2.42688690961222,-78.4698469846985 2.5121626460064,-78.3258325832583 2.44109953234458,-78.2538253825383 2.55480051420349,-78.1458145814581 2.49795002327404,-78.1294493085672 2.51087058939437,-78.1098109810981 2.49795002327404,-78.1163570902545 2.52120704229063,-78.0738073807381 2.55480051420349,-77.965796579658 2.52637526873876,-77.9297929792979 2.61165100513294,…	BEN20293	1	MAINLANDS
MULTIPOLYGON (((-68.2448244824482 -37.5816460819902,-68.2448244824482 -38.9886957324941,-68.5688568856886 -39.102396714353,-68.6408640864086 -39.2018850734796,-68.7848784878488 -39.2871608098737,-68.9288928892889 -39.5003501508592,-69.2529252925293 -39.5856258872534,-69.3969396939694 -39.7561773600417,-69.9369936993699 -39.9409414555625,-70.00900090009 -40.0546424374214,-70.04500450045 -40.367320…	BEN20302	1	MAINLANDS
MULTIPOLYGON (((-35.013501350135 -6.51285278904422,-35.3015301530153 -6.51285278904422,-35.3375337533753 -6.54127803450896,-35.4815481548155 -6.45600229811478,-35.6615661566157 -6.42757705265005,-35.985598559856 -6.47021492084714,-36.3096309630963 -6.41336442991769,-36.3096309630963 -6.29966344805878,-36.5256525652565 -6.39915180718532,-36.5256525652565 -6.88238098008567,-36.7416741674167 -6.9960…	BEN20375	1	MAINLANDS
MULTIPOLYGON (((-44.2664266426643 -23.0847708949797,-44.0864086408641 -23.1984718768386,-44.3384338433843 -23.1984718768386,-44.2664266426643 -23.0847708949797)),((-40.9540954095409 -21.2797678079696,-41.0981098109811 -21.492957148955,-41.0621062106211 -21.7629969808699,-40.9540954095409 -21.9903989445877,-41.2421242124212 -22.1325251719114,-41.7461746174617 -22.2888640219674,-41.7821782178218 -2…	BEN20378	1	MAINLANDS
MULTIPOLYGON (((-36.4176417641764 -10.5065997768383,-36.5976597659766 -10.5634502677677,-36.9216921692169 -10.7908522314855,-37.029702970297 -10.9329784588092,-37.0438616895397 -10.8547291875861,-37.2097209720972 -11.1035299315975,-37.2097209720972 -11.1888056679917,-37.2817281728173 -11.2882940271183,-37.3177317731773 -11.4304202544419,-37.3843384338434 -11.4304202544419,-37.3897389738974 -11.47…	BEN20409	1	MAINLANDS
MULTIPOLYGON (((-54.1674167416742 5.34047456974668,-54.2754275427543 5.25519883335249,-54.4554455445545 5.02779686963468,-54.4914491449145 4.74354441498742,-54.4194419441944 4.68669392405796,-54.4554455445545 4.41665409214306,-54.3474347434743 4.16082688296053,-54.3474347434743 4.0187006556369,-54.2034203420342 3.80551131465145,-54.0954095409541 3.76287344645436,-54.0594059405941 3.63495984186309…	BEN20447	1	MAINLANDS
MULTIPOLYGON (((-45.958595859586 -10.3218356813176,-45.7425742574257 -10.3360483040499,-45.8505850585059 -10.4497492859088,-46.1026102610261 -10.5918755132325,-46.3186318631863 -10.7624269860208,-46.2466246624662 -10.9187658360768,-46.3906390639064 -10.9756163270063,-46.5346534653465 -11.2172309134564,-46.5706570657066 -11.3735697635124,-46.4986498649865 -11.4872707453713,-46.2466246624662 -11.51…	BEN20466	1	MAINLANDS
MULTIPOLYGON (((-75.6975697569757 4.70090654679033,-75.6975697569757 4.62984343312851,-75.8415841584158 4.62984343312851,-75.8415841584158 4.41665409214306,-75.7695769576958 4.11818901476344,-75.6975697569757 4.07555114656635,-75.7695769576958 3.94763754197508,-75.8775877587759 3.93342491924272,-75.985598559856 3.47862099180709,-76.0936093609361 3.20858115989219,-76.3816381638164 3.3222821417511,…	BEN20489	1	MAINLANDS
MULTIPOLYGON (((-70.1530153015301 2.07157134130314,-70.1890189018902 1.88680724578241,-70.04500450045 1.75889364119115,-69.8289828982898 1.70204315026169,-69.8289828982898 1.06247512730535,-69.3249324932493 1.07668775003771,-69.1449144914491 0.891923654516994,-69.1449144914491 0.636096445334459,-69.3609360936094 0.636096445334459,-69.4329432943294 0.735584804460998,-69.7929792979298 0.60767119986…	BEN20492	1	MAINLANDS
MULTIPOLYGON (((-67.7047704770477 4.04712590110162,-67.8127812781278 4.00448803290453,-67.9207920792079 3.87657442831326,-67.9567956795679 3.96185016470744,-68.0648064806481 3.99027541017217,-68.3528352835283 3.97606278743981,-68.5328532853285 3.79129869191908,-68.7848784878488 3.76287344645436,-68.9288928892889 3.69181033279254,-69.1809180918092 3.63495984186309,-69.2889288928893 3.7202355782572…	BEN20496	1	MAINLANDS
MULTIPOLYGON (((-58.8838883888389 0.238143008828288,-58.8478847884789 0.039166290575203,-58.8838883888389 -0.188235673142607,-58.8478847884789 -0.372999768663327,-58.7398739873987 -0.429850259592783,-58.7398739873987 -0.657252223310593,-58.6318631863186 -0.770953205169498,-58.4518451845184 -0.827803696098954,-58.4158415841584 -1.02678041435204,-58.3438343834383 -1.11205615074621,-58.2358235823582…	BEN20522	1	MAINLANDS
MULTIPOLYGON (((-62.0882088208821 -30.1484443929642,-62.1242124212421 -30.4469094703438,-62.1962196219622 -30.5606104522027,-62.016201620162 -30.6743114340616,-61.8361836183618 -30.7453745477235,-62.0882088208821 -31.4560056843416,-62.1242124212421 -31.6407697798623,-62.2322232223222 -31.7260455162565,-62.1962196219622 -31.9108096117772,-62.2322232223222 -32.1382115754951,-62.0522052205221 -32.26…	BEN20524	1	MAINLANDS
MULTIPOLYGON (((-69.4329432943294 -1.02678041435204,-69.3969396939694 -1.12626877347858,-69.3969396939694 -1.35367073719639,-69.4689468946895 -1.46737171905529,-69.4689468946895 -1.70898630550547,-69.5409540954095 -1.93638826922328,-69.5769576957696 -2.32012908299708,-69.6489648964896 -2.51910580125017,-69.7929792979298 -3.32922529699487,-69.7929792979298 -3.5139893925156,-69.8649864986499 -3.727…	BEN20526	1	MAINLANDS
MULTIPOLYGON (((-68.5328532853285 -25.2735147957636,-68.6408640864086 -25.2735147957636,-68.7488748874887 -25.3730031548902,-68.964896489649 -25.3872157776225,-69.0729072907291 -25.5009167594814,-69.0729072907291 -25.600405118608,-69.2889288928893 -25.5719798731433,-69.5049504950495 -25.6998934777345,-69.8649864986499 -25.8135944595934,-70.04500450045 -25.7993818368611,-70.1530153015301 -25.92729…	BEN20527	2	MAINLANDS
MULTIPOLYGON (((-70.6570657065706 -26.0836342915083,-70.5130513051305 -25.9557206869171,-70.1530153015301 -25.9272954414523,-70.04500450045 -25.7993818368611,-69.8649864986499 -25.8135944595934,-69.5049504950495 -25.6998934777345,-69.2889288928893 -25.5719798731433,-69.0729072907291 -25.600405118608,-69.0729072907291 -25.5009167594814,-68.964896489649 -25.3872157776225,-68.7488748874887 -25.37300…	BEN20528	1	MAINLANDS
MULTIPOLYGON (((-70.1170117011701 -33.0620320530987,-70.0810081008101 -33.0904572985634,-70.0810081008101 -33.1046699212958,-70.0810081008101 -33.1330951667605,-70.1170117011701 -33.1615204122252,-70.0810081008101 -33.2041582804223,-70.04500450045 -33.2183709031547,-70.04500450045 -33.232583525887,-70.04500450045 -33.2610087713517,-70.00900090009 -33.3178592622812,-69.97299729973 -33.317859262281…	BEN20529	1	MAINLANDS
MULTIPOLYGON (((-72.997299729973 -53.4997835422369,-72.8892889288929 -53.5139961649693,-72.8532853285328 -53.6845476377577,-72.7812781278128 -53.4855709195046,-72.6732673267327 -53.5992719013635,-72.4212421242124 -53.5992719013635,-72.4212421242124 -53.7129728832224,-72.2412241224122 -53.7271855059547,-72.1332133213321 -53.8124612423489,-72.3492349234923 -53.8693117332784,-72.4212421242124 -53.98…	BEN20531	2	MAINLANDS
MULTIPOLYGON (((-71.9171917191719 7.01756405216553,-71.989198919892 6.94650093850371,-71.989198919892 6.80437471118008,-72.1332133213321 6.61961061565936,-72.1332133213321 6.49169701106809,-72.2412241224122 6.47748438833573,-72.3492349234923 6.33535816101209,-72.3852385238524 6.30693291554737,-72.3852385238524 6.03689308363247,-72.3492349234923 5.99425521543538,-72.4572457245725 5.85212898811175,…	BEN20052	1	MAINLANDS
MULTIPOLYGON (((-65.1845184518452 -22.0898873037143,-65.2205220522052 -22.3030766446997,-65.3285328532853 -22.4878407402204,-65.2565256525653 -22.7720931948677,-65.2565256525653 -22.9284320449237,-65.004500450045 -23.0279204040502,-65.040504050405 -23.2837476132328,-64.968496849685 -23.2837476132328,-64.8964896489649 -23.4969369542182,-64.6444644464446 -23.4542990860212,-64.5004500450045 -23.5395…	BEN20211	1	MAINLANDS
MULTIPOLYGON (((-69.4329432943294 6.10795619729428,-69.5409540954095 6.05110570636483,-69.8289828982898 6.03689308363247,-70.00900090009 6.13638144275901,-70.1530153015301 6.29272029281501,-70.4050405040504 6.29272029281501,-70.5490549054906 6.23586980188555,-70.9450945094509 6.22165717915319,-71.2331233123312 6.29272029281501,-71.4851485148515 6.19323193368846,-71.7731773177318 6.20744455642083,…	BEN20019	1	MAINLANDS
MULTIPOLYGON (((-62.0882088208821 -39.102396714353,-61.8721872187219 -39.1450345825501,-61.8721872187219 -39.2445229416766,-62.016201620162 -39.2018850734796,-62.0882088208821 -39.102396714353)),((-58.4518451845184 -34.014277776167,-58.3798379837984 -34.0284903988994,-58.4158415841584 -34.2558923626172,-58.4878487848785 -34.326955476279,-58.4878487848785 -34.5259321945321,-58.3438343834383 -34.65…	BEN20056	1	MAINLANDS
MULTIPOLYGON (((-72.9252925292529 10.4143808852003,-72.9252925292529 10.1159158078207,-72.961296129613 10.1017031850883,-72.961296129613 9.81745073044107,-73.0693069306931 9.6895371258498,-73.0693069306931 9.60426138945562,-73.3213321332133 9.23473319841418,-73.3933393339334 9.17788270748473,-73.4293429342934 9.04996910289346,-73.4293429342934 8.70886615731674,-73.5373537353735 8.53831468452839,-…	BEN20074	1	MAINLANDS
MULTIPOLYGON (((-58.3438343834383 -26.893753787253,-58.4878487848785 -26.9506042781825,-58.4878487848785 -27.0358800145767,-58.6678667866787 -27.1922188646327,-58.5958595859586 -27.3201324692239,-58.8478847884789 -27.4622586965476,-58.8118811881188 -27.6470227920683,-58.8478847884789 -28.0023383603774,-60.3960396039604 -28.0023383603774,-61.6921692169217 -28.0023383603774,-61.6921692169217 -26.21…	BEN20075	1	MAINLANDS
MULTIPOLYGON (((-77.4617461746175 4.30295311028416,-77.3537353735373 4.2887404875518,-77.4257425742574 4.21767737388998,-77.4617461746175 4.30295311028416)),((-76.8496849684968 8.12614862528985,-76.993699369937 8.02666026616331,-77.029702970297 7.88453403883968,-77.1377137713771 7.74240781151605,-77.029702970297 7.72819518878369,-76.7056705670567 7.38709224320697,-76.4896489648965 7.2023281476862…	BEN20080	1	MAINLANDS
POLYGON ((-51.6831683168317 4.03291327836926,-51.7911791179118 3.97606278743981,-51.7911791179118 3.87657442831326,-51.971197119712 3.77708606918672,-51.971197119712 3.72023557825727,-52.2232223222322 3.23700640535692,-52.2952295229523 3.23700640535692,-52.3312331233123 3.0522423098362,-52.4752475247525 2.73956460972421,-52.5472547254725 2.65428887333003,-52.5472547254725 2.52637526873876,-52.655…	BEN20134	1	MAINLANDS
MULTIPOLYGON (((-66.8766876687669 1.21881397736135,-67.0927092709271 1.17617610916426,-67.0567056705671 1.61676741386751,-67.2727272727273 1.9294451139795,-67.3087308730873 2.07157134130314,-67.4167416741674 2.12842183223259,-67.5967596759676 2.05735871857078,-67.6687668766877 1.91523249124715,-67.8127812781278 1.77310626392351,-67.992799279928 1.74468101845878,-68.1008100810081 1.95787035944424,…	BEN20154	1	MAINLANDS
MULTIPOLYGON (((-71.0891089108911 2.88169083704784,-70.8730873087309 2.79641510065366,-70.6930693069307 2.76798985518894,-70.6570657065706 2.83905296885075,-70.5130513051305 2.81062772338603,-70.5130513051305 2.7822024779213,-70.8730873087309 2.56901313693585,-70.7650765076508 2.5121626460064,-70.6570657065706 2.32739855048568,-70.5490549054906 2.24212281409149,-70.4410441044104 2.29897330502095,…	BEN20160	1	MAINLANDS
MULTIPOLYGON (((-80.01800180018 -2.8175708786298,-80.1260126012601 -2.87442136955925,-80.1260126012601 -3.01654759688288,-80.2700270027003 -3.03076021961525,-80.2700270027003 -2.83178350136216,-80.1980198019802 -2.71808251950326,-80.05400540054 -2.66123202857381,-79.9099909990999 -2.71808251950326,-80.01800180018 -2.8175708786298)),((-77.0657065706571 0.366056613419559,-76.9216921692169 0.2665682…	BEN20116	1	MAINLANDS
MULTIPOLYGON (((-74.6894689468947 -43.5651602523151,-74.7974797479748 -43.6504359887092,-74.8694869486949 -43.5651602523151,-74.6894689468947 -43.5651602523151)),((-71.6651665166517 -39.571413264521,-71.7011701170117 -39.571413264521,-71.7011701170117 -39.5856258872534,-71.7011701170117 -39.5998385099857,-71.7011701170117 -39.6282637554505,-71.7011701170117 -39.6566890009152,-71.7011701170117 -39…	BEN20530	1	MAINLANDS
MULTIPOLYGON (((-71.0891089108911 2.88169083704784,-71.1251125112511 2.8959034597802,-72.025202520252 2.82484034611839,-72.2052205220522 2.86747821431548,-72.2052205220522 2.76798985518894,-72.3132313231323 2.81062772338603,-72.6012601260126 2.64007625059767,-72.9252925292529 2.58322575966821,-72.9252925292529 2.49795002327404,-73.2493249324933 2.37003641868277,-73.5013501350135 2.3558237959504,-…	BEN20269	1	MAINLANDS
MULTIPOLYGON (((-72.0612061206121 7.06020192036262,-72.2052205220522 7.04598929763025,-72.3852385238524 6.88965044757426,-72.5292529252925 6.88965044757426,-72.5652565256526 6.9891388067008,-72.6732673267327 6.96071356123607,-72.8532853285328 7.03177667489789,-72.8532853285328 7.28760388408043,-72.997299729973 7.61449420692478,-73.2133213321332 7.61449420692478,-73.2493249324933 7.54343109326296,…	BEN20319	1	MAINLANDS
MULTIPOLYGON (((-74.3654365436544 -0.586189109648778,-74.3654365436544 -0.728315336972408,-74.2934293429343 -0.813591073366588,-74.2574257425743 -1.02678041435204,-74.041404140414 -1.06941828254913,-73.8613861386139 -1.16890664167567,-73.8613861386139 -1.25418237806985,-73.6453645364536 -1.28260762353457,-73.4293429342934 -1.59528532364656,-73.5013501350135 -1.65213581457602,-73.5013501350135 -1.…	BEN20353	1	MAINLANDS
MULTIPOLYGON (((-66.8406840684068 -9.83860650841721,-66.6246624662466 -9.90966962207903,-66.7686768676868 -9.98073273574084,-67.0567056705671 -10.2649851903881,-67.3087308730873 -10.3218356813176,-67.3447344734473 -10.378686172247,-67.5967596759676 -10.5065997768383,-67.7407740774077 -10.7197891178237,-67.8127812781278 -10.6629386268943,-68.1008100810081 -10.691363872359,-68.2088208820882 -10.904…	BEN20001	1	MAINLANDS
MULTIPOLYGON (((-41.2421242124212 -3.01654759688288,-41.3861386138614 -3.25816218333306,-41.4581458145815 -3.37186316519196,-41.2781278127813 -3.84087971535995,-41.0981098109811 -4.29568364279557,-41.1341134113411 -4.49466036104865,-41.2421242124212 -4.57993609744283,-41.1701170117012 -4.66521183383701,-41.1701170117012 -4.87840117482246,-41.0981098109811 -5.03474002487845,-41.0981098109811 -5.29…	BEN20355	1	MAINLANDS
MULTIPOLYGON (((-58.3438343834383 -26.893753787253,-58.4878487848785 -26.8226906735912,-58.5598559855986 -26.694777069,-58.7758775877588 -26.5242255962116,-58.8838883888389 -26.4958003507469,-58.9558955895589 -26.382099368888,-59.1359135913591 -26.3252488779585,-59.3519351935194 -26.3394615006909,-59.4239423942394 -26.1689100279025,-59.6759675967597 -26.1262721597054,-59.6759675967597 -26.0125711…	BEN20132	1	MAINLANDS
MULTIPOLYGON (((-63.3843384338434 -35.0233739901648,-63.3843384338434 -39.3297986780708,-63.4923492349235 -39.3297986780708,-63.7083708370837 -39.2160976962119,-63.7443744374437 -39.1450345825501,-63.9243924392439 -39.102396714353,-64.2844284428443 -38.8892073733676,-64.7884788478848 -38.8039316369734,-65.1845184518452 -38.8039316369734,-65.4005400540054 -38.8465695051705,-65.5085508550855 -38.77…	BEN20227	1	MAINLANDS
MULTIPOLYGON (((-74.8334833483348 8.18299911621931,-74.5094509450945 7.92717190703677,-74.5094509450945 7.74240781151605,-74.5814581458146 7.4155174886717,-74.4734473447345 7.33024175227752,-74.3294329432943 7.47236797960115,-74.3654365436544 7.37287962047461,-74.3654365436544 7.11705241129207,-74.3294329432943 7.01756405216553,-74.2214221422142 7.01756405216553,-73.9333933393339 7.28760388408043…	BEN20018	1	MAINLANDS
MULTIPOLYGON (((-74.9054905490549 10.2580420351443,-75.2295229522952 10.4712313761298,-75.2655265526553 10.71284596258,-75.2655265526553 10.755483830777,-75.2295229522952 10.8123343217065,-75.049504950495 10.8976100581007,-74.8694869486949 11.1250120218185,-74.7254725472547 10.9260353035654,-74.7254725472547 10.5422944897916,-74.8334833483348 10.4854439988621,-74.9054905490549 10.2580420351443)))	BEN20027	1	MAINLANDS
MULTIPOLYGON (((-74.6534653465346 5.76685325171757,-74.6534653465346 5.73842800625284,-74.6534653465346 5.45417555160558,-74.7614761476148 5.28362407881722,-74.9414941494149 5.31204932428194,-75.1215121512151 5.16992309695831,-75.3015301530153 5.15571047422595,-75.3375337533753 5.08464736056413,-75.3375337533753 4.85724539684632,-75.4095409540954 4.81460752864923,-75.5175517551755 4.9140958877757…	BEN20061	1	MAINLANDS
MULTIPOLYGON (((-76.0576057605761 1.04826250457299,-75.9135913591359 1.03404988184062,-75.9135913591359 0.94877414544645,-75.7695769576958 0.849285786319903,-75.6255625562556 0.877711031784628,-75.5175517551755 0.764010049925723,-75.2655265526553 0.749797427193364,-75.1935193519352 0.607671199869728,-75.1935193519352 0.493970218010823,-74.977497749775 0.465544972546098,-74.977497749775 0.26656825…	BEN20364	1	MAINLANDS
MULTIPOLYGON (((-60.9000900090009 -51.8653319280152,-60.8640864086409 -51.9506076644093,-61.1161116111611 -51.9079697962122,-61.044104410441 -51.7942688143533,-60.9000900090009 -51.8653319280152)),((-59.3519351935194 -51.3678901323824,-59.2439243924392 -51.4105280005795,-59.3879387938794 -51.623717341565,-59.5679567956796 -51.6663552097621,-59.8559855985599 -51.9648202871417,-60.2880288028803 -52…			ISLANDS
MULTIPOLYGON (((-74.5094509450945 3.72023557825727,-74.6174617461746 3.53547148273655,-74.6174617461746 3.29385689628637,-74.7254725472547 3.13751804623038,-74.9054905490549 3.03802968710384,-74.9414941494149 2.95275395070966,-75.013501350135 2.88169083704784,-74.977497749775 2.69692674152712,-75.1215121512151 2.56901313693585,-75.2295229522952 2.58322575966821,-75.3735373537354 2.31318592775331,…	BEN20183	1	MAINLANDS
MULTIPOLYGON (((-53.6633663366337 -26.2541857642967,-53.7353735373537 -26.5100129734792,-53.6993699369937 -26.9363916554501,-53.8073807380738 -27.050092637309,-53.8433843384338 -27.1780062419003,-54.023402340234 -27.1922188646327,-54.0954095409541 -27.2917072237592,-54.2034203420342 -27.2632819782945,-54.2754275427543 -27.4338334510828,-54.4554455445545 -27.4196208283505,-54.4554455445545 -27.476…	BEN20277	1	MAINLANDS
MULTIPOLYGON (((-50.5850585058505 -1.78952450098887,-50.3870387038704 -1.89375040102619,-50.4590459045905 -1.95060089195565,-50.02700270027 -1.80847466463202,-49.8109810981098 -1.90796302375855,-49.5229522952295 -1.83689991009674,-49.4149414941494 -1.72319892823784,-49.2709270927093 -1.70898630550547,-49.4149414941494 -1.89375040102619,-49.4149414941494 -2.13536498747636,-49.5229522952295 -2.2632…	BEN20346	1	MAINLANDS
MULTIPOLYGON (((-58.1638163816382 -20.1569706121129,-58.1638163816382 -20.2706715939718,-57.983798379838 -20.4412230667602,-57.983798379838 -20.7254755214074,-57.9477947794779 -20.668625030478,-57.8397839783978 -20.7396881441398,-57.8757875787579 -20.8107512578016,-57.8397839783978 -20.9955153533223,-57.8397839783978 -21.3224056761667,-57.9477947794779 -21.4645319034903,-57.9477947794779 -21.6066…	BEN20348	1	MAINLANDS
MULTIPOLYGON (((-34.9054905490549 -7.53616162577438,-34.7974797479748 -7.64986260763328,-34.8694869486949 -7.66407523036565,-34.9054905490549 -7.80620145768928,-34.8334833483348 -7.834626703154,-34.8334833483348 -8.07624128960418,-34.9054905490549 -8.06202866687182,-34.977497749775 -8.38891898971617,-35.1215121512151 -8.77265980348997,-35.1575157515751 -8.91478603081361,-35.4095409540954 -8.88636…	BEN20352	1	MAINLANDS
MULTIPOLYGON (((-75.6975697569757 4.07555114656635,-75.7695769576958 4.11818901476344,-75.8415841584158 4.41665409214306,-75.8415841584158 4.62984343312851,-75.6975697569757 4.62984343312851,-75.6975697569757 4.70090654679033,-75.4455445544554 4.6724813013256,-75.4095409540954 4.71511916952269,-75.4815481548155 4.5587803194667,-75.5895589558956 4.45929196034015,-75.5895589558956 4.30295311028416,…	BEN20370	1	MAINLANDS
MULTIPOLYGON (((-75.8775877587759 5.4826007970703,-75.8775877587759 5.34047456974668,-75.6615661566157 5.34047456974668,-75.6975697569757 5.24098621062013,-75.8055805580558 5.26941145608485,-75.8415841584158 5.07043473783177,-75.9135913591359 5.0988599832965,-75.9135913591359 4.95673375597286,-75.8055805580558 4.92830851050814,-75.7695769576958 5.02779686963468,-75.6255625562556 4.89988326504341,…	BEN20379	1	MAINLANDS
MULTIPOLYGON (((-61.6201620162016 -8.77265980348997,-61.4761476147615 -8.88636078534888,-61.5481548154815 -9.00006176720778,-61.5481548154815 -9.17061323999614,-61.6201620162016 -9.3411647127845,-61.5481548154815 -9.36958995824923,-61.5121512151215 -9.51171618557286,-61.5121512151215 -9.96652011300849,-61.5841584158416 -10.0517958494027,-61.5481548154815 -10.3218356813176,-61.4761476147615 -10.39…	BEN20381	1	MAINLANDS
MULTIPOLYGON (((-58.9558955895589 1.31830233648789,-58.9558955895589 1.03404988184062,-58.8838883888389 0.522395463475554,-58.8838883888389 0.238143008828288,-60.0720072007201 0.238143008828288,-60.1440144014401 0.024953667842837,-60.3240324032403 -0.216660918607332,-60.3240324032403 -0.358787145930968,-60.3960396039604 -0.444062882325149,-60.3960396039604 -0.557763864184054,-60.2880288028803 -0.…	BEN20382	1	MAINLANDS
MULTIPOLYGON (((-66.7326732673267 -31.8823843663125,-66.1926192619262 -31.9250222345096,-66.1206120612061 -31.8823843663125,-65.7605760576058 -31.8823843663125,-65.6525652565256 -31.9108096117772,-65.2565256525653 -32.095573707298,-65.2205220522052 -32.2945504255511,-64.8964896489649 -32.3229756710158,-64.9324932493249 -32.4651018983394,-64.8604860486049 -32.5219523892689,-64.968496849685 -32.806…	BEN20393	1	MAINLANDS
MULTIPOLYGON (((-63.3843384338434 -25.6572556095374,-61.7281728172817 -25.6572556095374,-61.6921692169217 -26.2115478960996,-61.6921692169217 -28.0023383603774,-61.7641764176418 -28.2297403240952,-61.7641764176418 -28.4145044196159,-61.8721872187219 -28.8835209697839,-61.9441944194419 -29.2814744062901,-61.9441944194419 -29.4662385018108,-62.016201620162 -29.7362783337257,-62.0882088208821 -30.14…	BEN20400	1	MAINLANDS
MULTIPOLYGON (((-53.3753375337534 -33.7584505669845,-53.5913591359136 -34.0853408898288,-53.7713771377138 -34.2701049853495,-53.7713771377138 -34.4122312126732,-53.9153915391539 -34.4406564581379,-54.2394239423942 -34.6680584218557,-54.2394239423942 -34.5827826854615,-54.3474347434743 -34.6254205536586,-54.2754275427543 -34.6964836673204,-54.4914491449145 -34.8243972719117,-54.9234923492349 -34.9…	BEN20485	1	MAINLANDS
MULTIPOLYGON (((-74.7614761476148 8.25406222988112,-74.7974797479748 8.38197583447239,-75.013501350135 8.4956768163313,-75.1935193519352 8.36776321174003,-75.1935193519352 8.4956768163313,-75.3015301530153 8.48146419359893,-75.3375337533753 8.56673992999311,-75.3375337533753 8.86520500737274,-75.1935193519352 8.83677976190801,-75.1935193519352 8.96469336649928,-75.3015301530153 9.10681959382291,-…	BEN20441	1	MAINLANDS
MULTIPOLYGON (((-64.3564356435644 -54.7362817199525,-63.8523852385239 -54.7789195881496,-64.3204320432043 -54.7789195881496,-64.6804680468047 -54.9210458154732,-64.7524752475247 -54.8215574563467,-64.3564356435644 -54.7362817199525)),((-68.6408640864086 -54.7789195881496,-68.6408640864086 -54.5515176244318,-68.6408640864086 -54.3525409061787,-68.6408640864086 -54.2104146788551,-68.6408640864086 -…			MAINLANDS
MULTIPOLYGON (((-74.7614761476148 5.28362407881722,-74.7254725472547 5.05622211509941,-74.7614761476148 5.04200949236704,-74.7614761476148 4.78618228318451,-74.7974797479748 4.70090654679033,-74.7974797479748 4.45929196034015,-74.9054905490549 4.26031524208707,-74.6534653465346 4.17503950569289,-74.5814581458146 4.24610261935471,-74.4734473447345 4.16082688296053,-74.5454545454545 3.9618501647074…	BEN20470	1	MAINLANDS
MULTIPOLYGON (((-64.5004500450045 -26.2115478960996,-64.4644464446445 -26.2541857642967,-64.5364536453645 -26.4247372370851,-64.5004500450045 -26.694777069,-64.5724572457246 -26.6805644462676,-64.6804680468047 -26.8084780508589,-64.7164716471647 -27.0358800145767,-64.7884788478848 -27.0358800145767,-64.8604860486049 -27.2917072237592,-65.0765076507651 -27.4622586965476,-64.968496849685 -27.504896…	BEN20475	1	MAINLANDS
MULTIPOLYGON (((-75.7335733573357 9.4194972939349,-75.4455445544554 9.14945746202,-75.3015301530153 9.10681959382291,-75.1935193519352 8.96469336649928,-75.1935193519352 8.83677976190801,-75.3375337533753 8.86520500737274,-75.3375337533753 8.56673992999311,-75.3015301530153 8.48146419359893,-75.1935193519352 8.4956768163313,-75.1935193519352 8.36776321174003,-75.013501350135 8.4956768163313,-74.7…	BEN20521	1	MAINLANDS
MULTIPOLYGON (((-77.4617461746175 4.30295311028416,-77.3537353735373 4.2887404875518,-77.4257425742574 4.21767737388998,-77.4617461746175 4.30295311028416)),((-77.5697569756976 3.06645493256856,-77.6417641764176 3.06645493256856,-77.5337533753375 3.20858115989219,-77.5697569756976 3.06645493256856)),((-78.1294493085672 2.51087058939437,-78.2178217821782 2.56901313693585,-78.1458145814581 2.625863…	BEN20532	1	MAINLANDS
MULTIPOLYGON (((-81.7101710171017 12.5178490495901,-81.7101710171017 12.5889121632519,-81.6741674167417 12.5889121632519,-81.6741674167417 12.5320616723224,-81.7101710171017 12.5178490495901)),((-81.3501350135013 13.3706064135319,-81.3501350135013 13.3279685453348,-81.3861386138614 13.3279685453348,-81.3861386138614 13.3706064135319,-81.3501350135013 13.3706064135319)))	BEN20391	1	ISLANDS
POLYGON ((-109.360936093609 -27.050092637309,-109.216921692169 -27.0927305055061,-109.216921692169 -27.1211557509708,-109.288928892889 -27.1211557509708,-109.324932493249 -27.1353683737032,-109.324932493249 -27.1637936191679,-109.432943294329 -27.1637936191679,-109.432943294329 -27.0927305055061,-109.432943294329 -27.050092637309,-109.360936093609 -27.050092637309))	BEN20552	1	ISLANDS
MULTIPOLYGON (((-80.8100810081008 -33.7158126987874,-80.7740774077408 -33.7158126987874,-80.7740774077408 -33.7584505669845,-80.7380738073807 -33.7584505669845,-80.7380738073807 -33.7868758124492,-80.8100810081008 -33.8295136806463,-80.8100810081008 -33.7584505669845,-80.8460846084608 -33.7584505669845,-80.8460846084608 -33.7442379442521,-80.8100810081008 -33.7442379442521,-80.8100810081008 -33.7…	BEN20564	1	ISLANDS
MULTIPOLYGON (((-32.4572457245725 -3.88351758355704,-32.4572457245725 -3.86930496082467,-32.4212421242124 -3.85509233809231,-32.4212421242124 -3.84087971535995,-32.3852385238524 -3.84087971535995,-32.3852385238524 -3.86930496082467,-32.4212421242124 -3.86930496082467,-32.4572457245725 -3.88351758355704)))	BEN20554	1	ISLANDS
MULTIPOLYGON (((-89.7029702970297 -1.35367073719639,-89.6309630963096 -1.35367073719639,-89.6309630963096 -1.36788335992875,-89.5949594959496 -1.36788335992875,-89.5949594959496 -1.39630860539348,-89.6309630963096 -1.41052122812584,-89.6669666966697 -1.41052122812584,-89.6669666966697 -1.39630860539348,-89.7029702970297 -1.39630860539348,-89.7389738973897 -1.38209598266111,-89.7389738973897 -1.35…	BEN20555	1	ISLANDS
MULTIPOLYGON (((-114.761476147615 18.3592369925914,-114.725472547255 18.345024369859,-114.725472547255 18.3165991243943,-114.761476147615 18.3165991243943,-114.797479747975 18.3165991243943,-114.797479747975 18.345024369859,-114.761476147615 18.345024369859,-114.761476147615 18.3592369925914)),((-110.909090909091 18.7145525609004,-110.945094509451 18.7145525609004,-110.981098109811 18.71455256090…	BEN20593	1	ISLANDS
MULTIPOLYGON (((-110.00900090009 60.0022215984155,-110.00900090009 49.0016516035664,-111.341134113411 49.0016516035664,-112.961296129613 49.0016516035664,-114.077407740774 49.0016516035664,-114.221422142214 49.1864156990871,-114.401440144014 49.2148409445518,-114.581458145815 49.3711797946078,-114.581458145815 49.5417312673962,-114.761476147615 49.5843691355933,-114.617461746175 49.769133231114,-…	BEN20008	4	MAINLANDS
MULTIPOLYGON (((-91.8271827182718 29.6298468193554,-91.7191719171917 29.5587837056935,-91.8631863186319 29.4877205920317,-92.043204320432 29.5729963284259,-91.8271827182718 29.6298468193554)),((-88.8748874887489 30.0562255013263,-88.8028802880288 29.9851623876644,-88.8388838883888 29.8146109148761,-88.8748874887489 30.0562255013263)),((-91.1791179117912 33.0124510296578,-91.2151215121512 32.89875…	BEN20240	4	MAINLANDS
MULTIPOLYGON (((-68.2756847113283 44.4502283714167,-68.1728172817282 44.3825492155483,-68.4248424842484 44.3399113473513,-68.2898289828983 44.446506017844,-68.2756847113283 44.4502283714167)),((-68.2898289828983 44.446506017844,-68.4248424842484 44.4109744610131,-68.4248424842484 44.5104628201396,-68.5688568856886 44.3256987246189,-68.7488748874887 44.3825492155483,-68.7848784878488 44.5246754428…	BEN20248	4	MAINLANDS
[truncated: 115 more rows]

## Sheet: Figure 2c
WKT	NAME_BEN	Cluster	geometry
[truncated: 536 more rows]

## Sheet: Figure 2d
WKT	NAME_BEN	Cluster	geometry
[truncated: 536 more rows]

## Sheet: Figure 3a
WKT	NAME_BEN	Cluster	geometry
[truncated: 536 more rows]

## Sheet: Figure 3b
WKT	NAME_BEN	Cluster	geometry
[truncated: 536 more rows]

## Sheet: Figure 3c
WKT	NAME_BEN	Cluster	geometry
[truncated: 536 more rows]

## Sheet: Figure 3d
WKT	NAME_BEN	Cluster	geometry
[truncated: 536 more rows]

## Sheet: Figure 4a
categogy	n	min	max	median	iqr	mean	sd	se	ci
[truncated: 4 more rows]

[truncated: 12 more sheets: Figure 4b, Figure 4c, Figure 5, Figure S1, Figure S2, Figure S3, Figure S4, Figure S5a, Figure S5b, Figure S5c, Figure S5d, Figure S6]
